# Supplementary material for: To name but a few: descriptions of five new species of Terebellides (Annelida, Trichobranchidae) from the North East Atlantic
Source: Zookeys. 2020 Nov 12;992:1–58. doi: 10.3897/zookeys.992.55977 (PMC7677295; doi:10.3897/zookeys.992.55977)
Supplement: XML Treatment for Terebellides [file zookeys.992.55977-treatment1.xml]

<!DOCTYPE tp:taxon-treatment
  PUBLIC "-//TaxonX//DTD Taxonomic Treatment Publishing DTD v0 20100105//EN" "tax-treatment-NSO.dtd">
<tp:taxon-treatment xmlns:tp="http://www.plazi.org/taxpub"><tp:treatment-meta><kwd-group><label>Taxon classification</label><kwd><named-content xmlns:xlink="http://www.w3.org/1999/xlink" content-type="kingdom">Animalia</named-content></kwd><kwd><named-content xmlns:xlink="http://www.w3.org/1999/xlink" content-type="order">Terebellida</named-content></kwd><kwd><named-content xmlns:xlink="http://www.w3.org/1999/xlink" content-type="family">Trichobranchidae</named-content></kwd></kwd-group><mixed-citation publication-type="journal"><person-group><name><surname>Parapar</surname><given-names>Julio</given-names></name><name><surname>Capa</surname><given-names>María</given-names></name><name><surname>Nygren</surname><given-names>Arne</given-names></name><name><surname>Moreira</surname><given-names>Juan</given-names></name></person-group><article-title>To name but a few: descriptions of five new species of <italic><tp:taxon-name><tp:taxon-name-part taxon-name-part-type="genus" reg="Terebellides">Terebellides</tp:taxon-name-part></tp:taxon-name></italic> (<tp:taxon-name><tp:taxon-name-part taxon-name-part-type="phylum">Annelida</tp:taxon-name-part></tp:taxon-name>, <tp:taxon-name><tp:taxon-name-part taxon-name-part-type="family">Trichobranchidae</tp:taxon-name-part></tp:taxon-name>) from the North East Atlantic</article-title><source>Zookeys</source><day>12</day><month>11</month><year>2020</year><volume>992</volume><fpage>1</fpage><lpage>58</lpage><pub-id pub-id-type="doi">10.3897/zookeys.992.55977</pub-id></mixed-citation></tp:treatment-meta><tp:nomenclature><label>Genus</label><tp:taxon-name><object-id xmlns:xlink="http://www.w3.org/1999/xlink" content-type="arpha" xlink:type="simple">DFED5DE6-D9D5-56B2-8892-0F7E7BA7DEAD</object-id>
              <tp:taxon-name-part taxon-name-part-type="genus" reg="Terebellides">Terebellides</tp:taxon-name-part>
            </tp:taxon-name><tp:taxon-authority>Sars, 1835 emended by Schüller &amp; Hutchings, 2013</tp:taxon-authority></tp:nomenclature><tp:treatment-sec sec-type="type species" id="SECID0EOEAG"><title>Type species.</title><p><italic><tp:taxon-name><tp:taxon-name-part taxon-name-part-type="genus" reg="Terebellides">Terebellides</tp:taxon-name-part> <tp:taxon-name-part taxon-name-part-type="species" reg="stroemii">stroemii</tp:taxon-name-part></tp:taxon-name></italic> Sars, 1835, redescribed by <xref ref-type="bibr" rid="B23">Parapar and Hutchings (2014)</xref> and neotype deposited.</p></tp:treatment-sec><ref-list><ref id="B23"><mixed-citation xmlns:xlink="http://www.w3.org/1999/xlink" xlink:type="simple"><person-group><name name-style="western"><surname>Parapar</surname><given-names>J</given-names></name><name name-style="western"><surname>Hutchings</surname><given-names>P</given-names></name></person-group> (<year>2014</year>) <article-title>Redescription of <italic><tp:taxon-name><tp:taxon-name-part taxon-name-part-type="genus">Terebellides</tp:taxon-name-part> <tp:taxon-name-part taxon-name-part-type="species">stroemii</tp:taxon-name-part></tp:taxon-name></italic> (<tp:taxon-name><tp:taxon-name-part taxon-name-part-type="class">Polychaeta</tp:taxon-name-part></tp:taxon-name>, <tp:taxon-name><tp:taxon-name-part taxon-name-part-type="family">Trichobranchidae</tp:taxon-name-part></tp:taxon-name>) and designation of a neotype.</article-title><source>Journal of the Marine Biological Association of the United Kingdom</source><volume>95</volume>: <fpage>323</fpage>–<lpage>337</lpage>. <ext-link xlink:type="simple" ext-link-type="doi" xlink:href="10.1017/S0025315414000903">https://doi.org/10.1017/S0025315414000903</ext-link></mixed-citation></ref></ref-list></tp:taxon-treatment>
