# Supplementary material for: To name but a few: descriptions of five new species of Terebellides (Annelida, Trichobranchidae) from the North East Atlantic
Source: Zookeys. 2020 Nov 12;992:1–58. doi: 10.3897/zookeys.992.55977 (PMC7677295; doi:10.3897/zookeys.992.55977)
Supplement: XML Treatment for Terebellides bakkeni [file zookeys.992.55977-treatment3.xml]

<!DOCTYPE tp:taxon-treatment
  PUBLIC "-//TaxonX//DTD Taxonomic Treatment Publishing DTD v0 20100105//EN" "tax-treatment-NSO.dtd">
<tp:taxon-treatment xmlns:tp="http://www.plazi.org/taxpub"><tp:treatment-meta><kwd-group><label>Taxon classification</label><kwd><named-content xmlns:xlink="http://www.w3.org/1999/xlink" content-type="kingdom">Animalia</named-content></kwd><kwd><named-content xmlns:xlink="http://www.w3.org/1999/xlink" content-type="order">Terebellida</named-content></kwd><kwd><named-content xmlns:xlink="http://www.w3.org/1999/xlink" content-type="family">Trichobranchidae</named-content></kwd></kwd-group><mixed-citation publication-type="journal"><person-group><name><surname>Parapar</surname><given-names>Julio</given-names></name><name><surname>Capa</surname><given-names>María</given-names></name><name><surname>Nygren</surname><given-names>Arne</given-names></name><name><surname>Moreira</surname><given-names>Juan</given-names></name></person-group><article-title>To name but a few: descriptions of five new species of <italic><tp:taxon-name><tp:taxon-name-part taxon-name-part-type="genus" reg="Terebellides">Terebellides</tp:taxon-name-part></tp:taxon-name></italic> (<tp:taxon-name><tp:taxon-name-part taxon-name-part-type="phylum">Annelida</tp:taxon-name-part></tp:taxon-name>, <tp:taxon-name><tp:taxon-name-part taxon-name-part-type="family">Trichobranchidae</tp:taxon-name-part></tp:taxon-name>) from the North East Atlantic</article-title><source>Zookeys</source><day>12</day><month>11</month><year>2020</year><volume>992</volume><fpage>1</fpage><lpage>58</lpage><pub-id pub-id-type="doi">10.3897/zookeys.992.55977</pub-id></mixed-citation></tp:treatment-meta><tp:nomenclature><tp:taxon-name><object-id xmlns:xlink="http://www.w3.org/1999/xlink" content-type="arpha" xlink:type="simple">505C0C3D-21C6-556E-9A82-9AA68503D265</object-id>
                <tp:taxon-name-part taxon-name-part-type="genus" reg="Terebellides">Terebellides</tp:taxon-name-part>
                <tp:taxon-name-part taxon-name-part-type="species" reg="bakkeni">bakkeni</tp:taxon-name-part>
                <object-id xmlns:xlink="http://www.w3.org/1999/xlink" content-type="zoobank" xlink:type="simple">http://zoobank.org/0D530A3C-65B2-4F9D-A78A-051AE5B62110</object-id>
              </tp:taxon-name><tp:taxon-status xmlns:xlink="http://www.w3.org/1999/xlink" xlink:type="simple">sp. nov.</tp:taxon-status><xref ref-type="fig" rid="F1">Figs 1</xref><xref ref-type="fig" rid="F2">, 2</xref><xref ref-type="fig" rid="F3">, 3A</xref><xref ref-type="fig" rid="F4">, 4A</xref><xref ref-type="fig" rid="F5">, 5</xref><xref ref-type="fig" rid="F6">, 6</xref><xref ref-type="fig" rid="F8">, 8A</xref><xref ref-type="fig" rid="F9">, 9</xref><xref ref-type="fig" rid="F17">, 17A</xref><xref ref-type="table" rid="T1">; Table 1</xref><xref ref-type="supplementary-material" rid="S1">; Suppl. material 1</xref><xref ref-type="supplementary-material" rid="S2">: Table S1; Suppl. material 2: Table S2</xref><tp:nomenclature-citation-list><tp:nomenclature-citation><tp:taxon-name>
                <tp:taxon-name-part taxon-name-part-type="genus" reg="Terebellides"/>
                <tp:taxon-name-part taxon-name-part-type="species" reg="bakkeni"/></tp:taxon-name><comment>Species 10 <xref ref-type="bibr" rid="B22">Nygren et al. 2018</xref>: 18–22, figs 6, 10. </comment></tp:nomenclature-citation></tp:nomenclature-citation-list></tp:nomenclature><tp:treatment-sec sec-type="material" id="SECID0E3JBG"><title>Material examined.</title><p><bold>Type material. <italic>Holotype</italic></bold>: ZMBN116395. <bold><italic>Paratypes</italic></bold> (10 specimens): Barents Sea (ZMBN116388, ZMBN116389), Norwegian coast and shelf (ZMBN116390, ZMBN116391, ZMBN116392, ZMBN116393, ZMBN116394, ZMBN116396, <abbrev xmlns:xlink="http://www.w3.org/1999/xlink" content-type="institution" xlink:title="University Museum, Trondheim" id="ABBRID0EJKBG" xlink:type="simple">NTNU</abbrev>–VM61376, <abbrev xmlns:xlink="http://www.w3.org/1999/xlink" content-type="institution" xlink:title="University Museum, Trondheim" id="ABBRID0EOKBG" xlink:type="simple">NTNU</abbrev>–VM61377).</p><p><bold><italic>Holotype</italic>.</bold> Complete specimen, 32.0 mm long and 2.0 mm width (Figs <xref ref-type="fig" rid="F3">3A</xref>, <xref ref-type="fig" rid="F4">4A</xref>).</p></tp:treatment-sec><tp:treatment-sec sec-type="material" id="SECID0ECLBG"><title>GenBank accession numbers of material examined (<abbrev xmlns:xlink="http://www.w3.org/1999/xlink" xlink:title="cytochrome c oxidase subunit I" id="ABBRID0EHLBG" xlink:type="simple">COI</abbrev>).</title><p><bold><italic>Holotype</italic></bold>: <ext-link xmlns:xlink="http://www.w3.org/1999/xlink" ext-link-type="gen" xlink:href="MG025165" xlink:type="simple">MG025165</ext-link>; <bold><italic>Paratypes</italic></bold>: <ext-link xmlns:xlink="http://www.w3.org/1999/xlink" ext-link-type="gen" xlink:href="MG025159" xlink:type="simple">MG025159</ext-link>, <ext-link xmlns:xlink="http://www.w3.org/1999/xlink" ext-link-type="gen" xlink:href="MG025160" xlink:type="simple">MG025160</ext-link>, <ext-link xmlns:xlink="http://www.w3.org/1999/xlink" ext-link-type="gen" xlink:href="MG025161" xlink:type="simple">MG025161</ext-link>, <ext-link xmlns:xlink="http://www.w3.org/1999/xlink" ext-link-type="gen" xlink:href="MG025162" xlink:type="simple">MG025162</ext-link>, <ext-link xmlns:xlink="http://www.w3.org/1999/xlink" ext-link-type="gen" xlink:href="MG025163" xlink:type="simple">MG025163</ext-link>, <ext-link xmlns:xlink="http://www.w3.org/1999/xlink" ext-link-type="gen" xlink:href="MG025164" xlink:type="simple">MG025164</ext-link>, <ext-link xmlns:xlink="http://www.w3.org/1999/xlink" ext-link-type="gen" xlink:href="MG025165" xlink:type="simple">MG025165</ext-link>, <ext-link xmlns:xlink="http://www.w3.org/1999/xlink" ext-link-type="gen" xlink:href="MG025166" xlink:type="simple">MG025166</ext-link>, <ext-link xmlns:xlink="http://www.w3.org/1999/xlink" ext-link-type="gen" xlink:href="MG025168" xlink:type="simple">MG025168</ext-link>, <ext-link xmlns:xlink="http://www.w3.org/1999/xlink" ext-link-type="gen" xlink:href="MG025169" xlink:type="simple">MG025169</ext-link>, <ext-link xmlns:xlink="http://www.w3.org/1999/xlink" ext-link-type="gen" xlink:href="MG025170" xlink:type="simple">MG025170</ext-link>. <bold><italic>Additional material</italic></bold>: <ext-link xmlns:xlink="http://www.w3.org/1999/xlink" ext-link-type="gen" xlink:href="MG025167" xlink:type="simple">MG025167</ext-link>.</p></tp:treatment-sec><tp:treatment-sec sec-type="type material" id="SECID0EZNBG"><title>Diagnostic features of type material.</title><p>Complete individuals ranging from 23.0–32.0 mm in length (Fig. <xref ref-type="fig" rid="F17">17A</xref>). Branchial dorsal lobes lamellae without papillary projections. Ventral branchial lobes generally hidden behind dorsal ones (Figs <xref ref-type="fig" rid="F3">3A</xref>, <xref ref-type="fig" rid="F4">4A</xref>, <xref ref-type="fig" rid="F5">5A–C</xref>). Lateral lappets and dorsal projection of thoracic chaetigers present on TC2(TC3)–TC5(TC4) (Fig. <xref ref-type="fig" rid="F5">5A</xref>). Geniculate chaetae in TC6 acutely bent, with low marked capitium (Fig. <xref ref-type="fig" rid="F6">6A, B</xref>). Ciliated papilla dorsal to thoracic notopodia (Fig. <xref ref-type="fig" rid="F5">5F</xref>). Thoracic uncini in one row with rostrum/capitium length ratio of approximately 2 : 1 and capitium with a first row of three or four medium-sized teeth, followed by several smaller teeth (Fig. <xref ref-type="fig" rid="F6">6C–E</xref>). Abdomen with 25–29 pairs of neuropodia (Fig. <xref ref-type="fig" rid="F6">6F</xref>) with type 1 uncini (Fig. <xref ref-type="fig" rid="F6">6G</xref>).</p></tp:treatment-sec><tp:treatment-sec sec-type="Nucleotide diagnostic features" id="SECID0EHPBG"><title>Nucleotide diagnostic features.</title><p>Members of <italic><tp:taxon-name><tp:taxon-name-part taxon-name-part-type="genus" reg="Terebellides">T.</tp:taxon-name-part> <tp:taxon-name-part taxon-name-part-type="species" reg="bakkeni">bakkeni</tp:taxon-name-part></tp:taxon-name></italic> sp. nov. share the following unique nucleotides at these given positions of our alignement: 162 (G), 168 (C), 345 (G; shared only with one specimen from species 17).</p></tp:treatment-sec><tp:treatment-sec sec-type="type locality" id="SECID0EYPBG"><title>Type locality.</title><p>Nordland, Sortlaandssunder (Lofoten Islands); 119 m deep (Suppl. material <xref ref-type="supplementary-material" rid="S1">1</xref>: Table S1).</p></tp:treatment-sec><tp:treatment-sec sec-type="distribution" id="SECID0ECQBG"><title>Distribution and bathymetry.</title><p>Barents Sea, Greenland Sea, northern Norwegian coasts from the Lofoten Islands to Trondheim; at depths of102–378 m (<xref ref-type="bibr" rid="B22">Nygren et al. 2018</xref>) (Figs <xref ref-type="fig" rid="F8">8A</xref>, <xref ref-type="fig" rid="F9">9</xref>; Suppl. material <xref ref-type="supplementary-material" rid="S1">1</xref>: Table S1). One specimen found in North Iceland at 1,250 m deep.</p><fig id="F8" position="float" orientation="portrait"><object-id xmlns:xlink="http://www.w3.org/1999/xlink" content-type="doi" xlink:type="simple">10.3897/zookeys.992.55977.figure8</object-id><object-id xmlns:xlink="http://www.w3.org/1999/xlink" content-type="arpha" xlink:type="simple">BAE3E2BE-91EF-5278-BE98-7BA90D2A47E6</object-id><label>Figure 8.</label><caption><p>Geographic distribution of <bold>A</bold><italic><tp:taxon-name><tp:taxon-name-part taxon-name-part-type="genus" reg="Terebellides">T.</tp:taxon-name-part> <tp:taxon-name-part taxon-name-part-type="species" reg="bakkeni">bakkeni</tp:taxon-name-part></tp:taxon-name></italic> sp. nov. <bold>B</bold><italic><tp:taxon-name><tp:taxon-name-part taxon-name-part-type="genus" reg="Terebellides">T.</tp:taxon-name-part> <tp:taxon-name-part taxon-name-part-type="species" reg="stroemii">stroemii</tp:taxon-name-part></tp:taxon-name></italic> Sars, 1835 <bold>C</bold><italic><tp:taxon-name><tp:taxon-name-part taxon-name-part-type="genus" reg="Terebellides">T.</tp:taxon-name-part> <tp:taxon-name-part taxon-name-part-type="species" reg="kongsrudi">kongsrudi</tp:taxon-name-part></tp:taxon-name></italic> sp. nov. <bold>D</bold><italic><tp:taxon-name><tp:taxon-name-part taxon-name-part-type="genus" reg="Terebellides">T.</tp:taxon-name-part> <tp:taxon-name-part taxon-name-part-type="species" reg="bigeniculatus">bigeniculatus</tp:taxon-name-part></tp:taxon-name></italic> Parapar, Moreira &amp; Helgason, 2011.</p></caption><graphic xmlns:xlink="http://www.w3.org/1999/xlink" xlink:href="zookeys-992-001-g008.jpg" position="float" orientation="portrait" xlink:type="simple" id="oo_474802.jpg"><uri content-type="original_file" xlink:type="simple">https://binary.pensoft.net/fig/474802</uri></graphic></fig></tp:treatment-sec><tp:treatment-sec sec-type="etymology" id="SECID0EZSBG"><title>Etymology.</title><p>This species is named after Dr. Torkild Bakken, from the <abbrev xmlns:xlink="http://www.w3.org/1999/xlink" content-type="institution" xlink:title="University Museum, Trondheim" id="ABBRID0E6SBG" xlink:type="simple">NTNU</abbrev>–University Museum, Trondheim (Norway), housing institution of some of the specimens used in the present study, for his dedication to the study of Norwegian polychaetes and his friendship.</p></tp:treatment-sec><tp:treatment-sec sec-type="remarks" id="SECID0EETBG"><title>Remarks.</title><p><italic><tp:taxon-name><tp:taxon-name-part taxon-name-part-type="genus" reg="Terebellides">Terebellides</tp:taxon-name-part> <tp:taxon-name-part taxon-name-part-type="species" reg="bakkeni">bakkeni</tp:taxon-name-part></tp:taxon-name></italic> sp. nov. is a small-sized species, maximum-sized specimens reaching 20.0 mm in length (n = 3). This species is characterised by the presence of ciliated papilla dorsal to thoracic notopodia, lack of papillae on the margins of branchial lamellae and presenting abdominal uncini of type 1. Most of these features are also shared by the closest relative, <italic><tp:taxon-name><tp:taxon-name-part taxon-name-part-type="genus" reg="Terebellides">T.</tp:taxon-name-part> <tp:taxon-name-part taxon-name-part-type="species" reg="stroemii">stroemii</tp:taxon-name-part></tp:taxon-name></italic> (species 11 herein), but they differ in the morphology of the abdominal uncini, being of type 2 in <italic><tp:taxon-name><tp:taxon-name-part taxon-name-part-type="genus" reg="Terebellides">T.</tp:taxon-name-part> <tp:taxon-name-part taxon-name-part-type="species" reg="stroemii">stroemii</tp:taxon-name-part></tp:taxon-name></italic> and type 1 in <italic><tp:taxon-name><tp:taxon-name-part taxon-name-part-type="genus" reg="Terebellides">T.</tp:taxon-name-part> <tp:taxon-name-part taxon-name-part-type="species" reg="bakkeni">bakkeni</tp:taxon-name-part></tp:taxon-name></italic> sp. nov. (Table <xref ref-type="table" rid="T1">1</xref>). One specimen studied with <abbrev xmlns:xlink="http://www.w3.org/1999/xlink" xlink:title="Scanning Electron Microscopy" id="ABBRID0E1UBG" xlink:type="simple">SEM</abbrev> showed ciliary tufts in the inner side of the branchial lamellae (Fig. <xref ref-type="fig" rid="F5">5D</xref>). If this feature is not an artefact and is confirmed in all members of the species – so far only two specimens were examined under <abbrev xmlns:xlink="http://www.w3.org/1999/xlink" xlink:title="Scanning Electron Microscopy" id="ABBRID0ECVBG" xlink:type="simple">SEM</abbrev> – it would be an autapomorphy for the species. A similar feature was found in the non-closely related <italic><tp:taxon-name><tp:taxon-name-part taxon-name-part-type="genus" reg="Terebellides">T.</tp:taxon-name-part> <tp:taxon-name-part taxon-name-part-type="species" reg="gracilis">gracilis</tp:taxon-name-part></tp:taxon-name></italic>, that is also present in <abbrev xmlns:xlink="http://www.w3.org/1999/xlink" xlink:title="North East Atlantic" id="ABBRID0ERVBG" xlink:type="simple">NEA</abbrev>. The ciliary tufts in <italic><tp:taxon-name><tp:taxon-name-part taxon-name-part-type="genus" reg="Terebellides">T.</tp:taxon-name-part> <tp:taxon-name-part taxon-name-part-type="species" reg="bakkeni">bakkeni</tp:taxon-name-part></tp:taxon-name></italic> sp. nov. are, however, connected by rows of cilia (Fig. <xref ref-type="fig" rid="F5">5D</xref>), while in <italic><tp:taxon-name><tp:taxon-name-part taxon-name-part-type="genus" reg="Terebellides">T.</tp:taxon-name-part> <tp:taxon-name-part taxon-name-part-type="species" reg="gracilis">gracilis</tp:taxon-name-part></tp:taxon-name></italic> they are confined to isolated tufts (<xref ref-type="bibr" rid="B29">Parapar et al. 2011</xref>: 12, fig. 9c). On the other hand, there are no clear morphological differences between <italic><tp:taxon-name><tp:taxon-name-part taxon-name-part-type="genus" reg="Terebellides">T.</tp:taxon-name-part> <tp:taxon-name-part taxon-name-part-type="species" reg="bakkeni">bakkeni</tp:taxon-name-part></tp:taxon-name></italic> sp. nov. and <italic><tp:taxon-name><tp:taxon-name-part taxon-name-part-type="genus" reg="Terebellides">T.</tp:taxon-name-part> <tp:taxon-name-part taxon-name-part-type="species" reg="kongsrudi">kongsrudi</tp:taxon-name-part></tp:taxon-name></italic> sp. nov. (species 13). These sympatric species differ in the southern limit of their geographic distribution: <italic><tp:taxon-name><tp:taxon-name-part taxon-name-part-type="genus" reg="Terebellides">T.</tp:taxon-name-part> <tp:taxon-name-part taxon-name-part-type="species" reg="bakkeni">bakkeni</tp:taxon-name-part></tp:taxon-name></italic> sp. nov., as <italic><tp:taxon-name><tp:taxon-name-part taxon-name-part-type="genus" reg="Terebellides">T.</tp:taxon-name-part> <tp:taxon-name-part taxon-name-part-type="species" reg="kongsrudi">kongsrudi</tp:taxon-name-part></tp:taxon-name></italic> sp. nov. are present above 65°N (Fig. <xref ref-type="fig" rid="F8">8A, C</xref>) while the latter and <italic><tp:taxon-name><tp:taxon-name-part taxon-name-part-type="genus" reg="Terebellides">T.</tp:taxon-name-part> <tp:taxon-name-part taxon-name-part-type="species" reg="stroemii">stroemii</tp:taxon-name-part></tp:taxon-name></italic> reach more southern latitudes, such as the Skagerrak and Bergen respectively (Fig. <xref ref-type="fig" rid="F8">8B, C</xref>).</p><fig id="F9" position="float" orientation="portrait"><object-id xmlns:xlink="http://www.w3.org/1999/xlink" content-type="doi" xlink:type="simple">10.3897/zookeys.992.55977.figure9</object-id><object-id xmlns:xlink="http://www.w3.org/1999/xlink" content-type="arpha" xlink:type="simple">28D7AAD3-3EEA-5425-A316-489D34572932</object-id><label>Figure 9.</label><caption><p>Bathymetric distribution of <italic><tp:taxon-name><tp:taxon-name-part taxon-name-part-type="genus" reg="Terebellides">Terebellides</tp:taxon-name-part></tp:taxon-name></italic> species studied in this work. Subgroups (A1–3) within group A sensu <xref ref-type="bibr" rid="B22">Nygren et al. (2018)</xref> are indicated.</p></caption><graphic xmlns:xlink="http://www.w3.org/1999/xlink" xlink:href="zookeys-992-001-g009.jpg" position="float" orientation="portrait" xlink:type="simple" id="oo_474803.jpg"><uri content-type="original_file" xlink:type="simple">https://binary.pensoft.net/fig/474803</uri></graphic></fig><p>Of the 462 sequences, including all <abbrev xmlns:xlink="http://www.w3.org/1999/xlink" xlink:title="North East Atlantic" id="ABBRID0EMZBG" xlink:type="simple">NEA</abbrev> species, and 659 positions in the <abbrev xmlns:xlink="http://www.w3.org/1999/xlink" xlink:title="cytochrome c oxidase subunit I" id="ABBRID0EQZBG" xlink:type="simple">COI</abbrev> alignment, the 12 sequences assigned to <italic><tp:taxon-name><tp:taxon-name-part taxon-name-part-type="genus" reg="Terebellides">T.</tp:taxon-name-part> <tp:taxon-name-part taxon-name-part-type="species" reg="bakkeni">bakkeni</tp:taxon-name-part></tp:taxon-name></italic> sp. nov. hold two unique nucleotides positions, and an additional one only shared by a single specimen from another clade (see Suppl. material <xref ref-type="supplementary-material" rid="S2">2</xref>: Table S2). The species also showed 0–1.9% of intraspecific divergence in the <abbrev xmlns:xlink="http://www.w3.org/1999/xlink" xlink:title="cytochrome c oxidase subunit I" id="ABBRID0ED1BG" xlink:type="simple">COI</abbrev> marker, and a minimum of 11.5% uncorrected genetic distance with congeners (in this case <italic><tp:taxon-name><tp:taxon-name-part taxon-name-part-type="genus" reg="Terebellides">T.</tp:taxon-name-part> <tp:taxon-name-part taxon-name-part-type="species" reg="stroemii">stroemii</tp:taxon-name-part></tp:taxon-name></italic>) (<xref ref-type="bibr" rid="B22">Nygren et al. 2018</xref>).</p></tp:treatment-sec><tp:treatment-sec><!--Section generated to contain objects referenced in tp:taxon-treatment.--><fig id="F1" position="float" orientation="portrait"><object-id xmlns:xlink="http://www.w3.org/1999/xlink" content-type="doi" xlink:type="simple">10.3897/zookeys.992.55977.figure1</object-id><object-id xmlns:xlink="http://www.w3.org/1999/xlink" content-type="arpha" xlink:type="simple">AE8C5B6E-05D3-552D-BEE3-D57B609EC8D0</object-id><label>Figure 1.</label><caption><p>Phylogenetic tree after Maximum Likelihood analyses on a concatenated dataset of cox1, 16S rDNA, ITS2, and 28S rDNA (as in <xref ref-type="bibr" rid="B22">Nygren et al. 2018</xref>). Bootstrap support values above nodes. Coloured squares indicate the major clades referred herein as Groups A–D. Within Group A, the focus of present study, subgroups A1–A4 and species 6–13, 18–21, 23, 28 are labelled.</p></caption><graphic xmlns:xlink="http://www.w3.org/1999/xlink" xlink:href="zookeys-992-001-g001.jpg" position="float" orientation="portrait" xlink:type="simple" id="oo_474795.jpg"><uri content-type="original_file" xlink:type="simple">https://binary.pensoft.net/fig/474795</uri></graphic></fig><fig id="F2" position="float" orientation="portrait"><object-id xmlns:xlink="http://www.w3.org/1999/xlink" content-type="doi" xlink:type="simple">10.3897/zookeys.992.55977.figure2</object-id><object-id xmlns:xlink="http://www.w3.org/1999/xlink" content-type="arpha" xlink:type="simple">6FF6B1A7-9A4B-57CB-B456-7E68F74CDF05</object-id><label>Figure 2.</label><caption><p>Phylogenetic tree after Maximum Likelihood analyses on a dataset of cox1 (including all sequences in <xref ref-type="bibr" rid="B22">Nygren et al. 2018</xref> and in <xref ref-type="bibr" rid="B18">Lavesque et al. 2019</xref>). Bootstrap support values above nodes. Species other than members of Group A are collapsed. Species with names refer to those dealt with in present study.</p></caption><graphic xmlns:xlink="http://www.w3.org/1999/xlink" xlink:href="zookeys-992-001-g002.jpg" position="float" orientation="portrait" xlink:type="simple" id="oo_474796.jpg"><uri content-type="original_file" xlink:type="simple">https://binary.pensoft.net/fig/474796</uri></graphic></fig><fig id="F3" position="float" orientation="portrait"><object-id xmlns:xlink="http://www.w3.org/1999/xlink" content-type="doi" xlink:type="simple">10.3897/zookeys.992.55977.figure3</object-id><object-id xmlns:xlink="http://www.w3.org/1999/xlink" content-type="arpha" xlink:type="simple">2100446A-D58E-5321-A039-4BAB45B15309</object-id><label>Figure 3.</label><caption><p><abbrev xmlns:xlink="http://www.w3.org/1999/xlink" xlink:title="stereomicroscope" id="ABBRID0EWOAG" xlink:type="simple">STM</abbrev> photographs of several <italic><tp:taxon-name><tp:taxon-name-part taxon-name-part-type="genus" reg="Terebellides">Terebellides</tp:taxon-name-part></tp:taxon-name></italic> species. <bold>A</bold><italic><tp:taxon-name><tp:taxon-name-part taxon-name-part-type="genus" reg="Terebellides">Terebellides</tp:taxon-name-part> <tp:taxon-name-part taxon-name-part-type="species" reg="bakkeni">bakkeni</tp:taxon-name-part></tp:taxon-name></italic> sp. nov. (species 10; holotype, ZMBN116395) <bold>B</bold><italic><tp:taxon-name><tp:taxon-name-part taxon-name-part-type="genus" reg="Terebellides">Terebellides</tp:taxon-name-part> <tp:taxon-name-part taxon-name-part-type="species" reg="stroemii">stroemii</tp:taxon-name-part></tp:taxon-name></italic> Sars, 1835 (species 11; non-type specimen, ZMBN116397) <bold>C</bold><italic><tp:taxon-name><tp:taxon-name-part taxon-name-part-type="genus" reg="Terebellides">Terebellides</tp:taxon-name-part> <tp:taxon-name-part taxon-name-part-type="species" reg="kongsrudi">kongsrudi</tp:taxon-name-part></tp:taxon-name></italic> sp. nov. (species 13; holotype, GNM14632) <bold>D</bold><italic><tp:taxon-name><tp:taxon-name-part taxon-name-part-type="genus" reg="Terebellides">Terebellides</tp:taxon-name-part> <tp:taxon-name-part taxon-name-part-type="species" reg="bigeniculatus">bigeniculatus</tp:taxon-name-part></tp:taxon-name></italic> Parapar, Moreira &amp; Helgason, 2011 (species 20 + 28; non-type specimen, ZMBN116514) <bold>E</bold><italic><tp:taxon-name><tp:taxon-name-part taxon-name-part-type="genus" reg="Terebellides">Terebellides</tp:taxon-name-part> <tp:taxon-name-part taxon-name-part-type="species" reg="europaea">europaea</tp:taxon-name-part></tp:taxon-name></italic> Lavesque, Hutchings, Daffe, Nygren &amp; Londoño-Mesa, 2019 (species 6; non-type specimen, GNM14628) <bold>F</bold><italic><tp:taxon-name><tp:taxon-name-part taxon-name-part-type="genus" reg="Terebellides">Terebellides</tp:taxon-name-part> <tp:taxon-name-part taxon-name-part-type="species" reg="ronningae">ronningae</tp:taxon-name-part></tp:taxon-name></italic> sp. nov. (species 7; holotype, ZMBN116357) <bold>G</bold><italic><tp:taxon-name><tp:taxon-name-part taxon-name-part-type="genus" reg="Terebellides">Terebellides</tp:taxon-name-part> <tp:taxon-name-part taxon-name-part-type="species" reg="norvegica">norvegica</tp:taxon-name-part></tp:taxon-name></italic> sp. nov. (species 8; holotype, ZMBN416378) <bold>H</bold><italic><tp:taxon-name><tp:taxon-name-part taxon-name-part-type="genus" reg="Terebellides">Terebellides</tp:taxon-name-part> <tp:taxon-name-part taxon-name-part-type="species" reg="scotica">scotica</tp:taxon-name-part></tp:taxon-name></italic> sp. nov. (species 9; holotype, ZMBN116385). Abbreviations: <abbrev xmlns:xlink="http://www.w3.org/1999/xlink" xlink:title="branchial dorsal lobes" id="ABBRID0EJSAG" xlink:type="simple">bdl</abbrev> – branchial dorsal lobe; <abbrev xmlns:xlink="http://www.w3.org/1999/xlink" xlink:title="branchial ventral lobes" id="ABBRID0ENSAG" xlink:type="simple">bvl</abbrev> – branchial ventral lobe; <abbrev xmlns:xlink="http://www.w3.org/1999/xlink" xlink:title="thoracic chaetiger" id="ABBRID0ERSAG" xlink:type="simple">TC</abbrev> – thoracic chaetiger.</p></caption><graphic xmlns:xlink="http://www.w3.org/1999/xlink" xlink:href="zookeys-992-001-g003.jpg" position="float" orientation="portrait" xlink:type="simple" id="oo_474797.jpg"><uri content-type="original_file" xlink:type="simple">https://binary.pensoft.net/fig/474797</uri></graphic></fig><fig id="F4" position="float" orientation="portrait"><object-id xmlns:xlink="http://www.w3.org/1999/xlink" content-type="doi" xlink:type="simple">10.3897/zookeys.992.55977.figure4</object-id><object-id xmlns:xlink="http://www.w3.org/1999/xlink" content-type="arpha" xlink:type="simple">062EB7D0-B88C-521E-8EC1-4A2972B29721</object-id><label>Figure 4.</label><caption><p>Line drawings of several <italic><tp:taxon-name><tp:taxon-name-part taxon-name-part-type="genus" reg="Terebellides">Terebellides</tp:taxon-name-part></tp:taxon-name></italic> species. <bold>A</bold><italic><tp:taxon-name><tp:taxon-name-part taxon-name-part-type="genus" reg="Terebellides">Terebellides</tp:taxon-name-part> <tp:taxon-name-part taxon-name-part-type="species" reg="bakkeni">bakkeni</tp:taxon-name-part></tp:taxon-name></italic> sp. nov. (species 10; holotype, ZMBN116395), anterior end, right lateral view <bold>B</bold><italic><tp:taxon-name><tp:taxon-name-part taxon-name-part-type="genus" reg="Terebellides">Terebellides</tp:taxon-name-part> <tp:taxon-name-part taxon-name-part-type="species" reg="stroemii">stroemii</tp:taxon-name-part></tp:taxon-name></italic> Sars, 1835 (species 11; non-type specimen, ZMBN116397), anterior end, right lateral view <bold>C</bold><italic><tp:taxon-name><tp:taxon-name-part taxon-name-part-type="genus" reg="Terebellides">Terebellides</tp:taxon-name-part> <tp:taxon-name-part taxon-name-part-type="species" reg="kongsrudi">kongsrudi</tp:taxon-name-part></tp:taxon-name></italic> sp. nov. (species 13; holotype, GNM14632), anterior end, left lateral view <bold>D</bold><italic><tp:taxon-name><tp:taxon-name-part taxon-name-part-type="genus" reg="Terebellides">Terebellides</tp:taxon-name-part> <tp:taxon-name-part taxon-name-part-type="species" reg="bigeniculatus">bigeniculatus</tp:taxon-name-part></tp:taxon-name></italic> Parapar, Moreira &amp; Helgason, 2011 (species 20 + 28; non-type specimen, ZMBN116514), anterior end, left lateral view. Abbreviations: <abbrev xmlns:xlink="http://www.w3.org/1999/xlink" xlink:title="branchial dorsal lobe" id="ABBRID0EDXAG" xlink:type="simple">bdl</abbrev> – branchial dorsal lobe; <abbrev xmlns:xlink="http://www.w3.org/1999/xlink" xlink:title="branchial ventral lobes" id="ABBRID0EHXAG" xlink:type="simple">bvl</abbrev> – branchial ventral lobes; <abbrev xmlns:xlink="http://www.w3.org/1999/xlink" xlink:title="dorsal projection of notopodium" id="ABBRID0ELXAG" xlink:type="simple">dpn</abbrev> – dorsal projection of notopodium ; <abbrev xmlns:xlink="http://www.w3.org/1999/xlink" xlink:title="thoracic chaetiger" id="ABBRID0EPXAG" xlink:type="simple">TC</abbrev> – thoracic chaetiger.</p></caption><graphic xmlns:xlink="http://www.w3.org/1999/xlink" xlink:href="zookeys-992-001-g004.jpg" position="float" orientation="portrait" xlink:type="simple" id="oo_474798.jpg"><uri content-type="original_file" xlink:type="simple">https://binary.pensoft.net/fig/474798</uri></graphic></fig><fig id="F5" position="float" orientation="portrait"><object-id xmlns:xlink="http://www.w3.org/1999/xlink" content-type="doi" xlink:type="simple">10.3897/zookeys.992.55977.figure5</object-id><object-id xmlns:xlink="http://www.w3.org/1999/xlink" content-type="arpha" xlink:type="simple">090BDAA6-2A64-5CBB-BA3A-AAB57954488C</object-id><label>Figure 5.</label><caption><p><italic><tp:taxon-name><tp:taxon-name-part taxon-name-part-type="genus" reg="Terebellides">Terebellides</tp:taxon-name-part> <tp:taxon-name-part taxon-name-part-type="species" reg="bakkeni">bakkeni</tp:taxon-name-part></tp:taxon-name></italic> sp. nov. (species 10; paratypes, <named-content xmlns:xlink="http://www.w3.org/1999/xlink" content-type="dwc:institutional_code" xlink:type="simple">NTNU-VM</named-content>-61376 and <named-content xmlns:xlink="http://www.w3.org/1999/xlink" content-type="dwc:institutional_code" xlink:type="simple">NTNU-VM</named-content>-61377), <abbrev xmlns:xlink="http://www.w3.org/1999/xlink" xlink:title="Scanning Electron Microscopy" id="ABBRID0EE2AG" xlink:type="simple">SEM</abbrev> micrographs. <bold>A</bold> anterior end, left lateral view <bold>B, C</bold> branchial lamellae <bold>D</bold> branchial ciliary rows (framed in <bold>B</bold>) <bold>E</bold> nephridial papilla <bold>F</bold> thoracic notopodial papillae (framed: detail of one papilla). Abbreviations: <abbrev xmlns:xlink="http://www.w3.org/1999/xlink" xlink:title="anterior branchial lobe" id="ABBRID0EU2AG" xlink:type="simple">abl</abbrev> – anterior branchial lobe; <abbrev xmlns:xlink="http://www.w3.org/1999/xlink" xlink:title="branchial dorsal lobes" id="ABBRID0EY2AG" xlink:type="simple">bdl</abbrev> – branchial dorsal lobe; <abbrev xmlns:xlink="http://www.w3.org/1999/xlink" xlink:title="branchial ventral lobes" id="ABBRID0E32AG" xlink:type="simple">bvl</abbrev> – branchial ventral lobe; <abbrev xmlns:xlink="http://www.w3.org/1999/xlink" xlink:title="ciliary row" id="ABBRID0EA3AG" xlink:type="simple">cr</abbrev> – ciliary row; <abbrev xmlns:xlink="http://www.w3.org/1999/xlink" xlink:title="ciliary tuft" id="ABBRID0EE3AG" xlink:type="simple">ct</abbrev> – ciliary tuft; <abbrev xmlns:xlink="http://www.w3.org/1999/xlink" xlink:title="dorsal projection of notopodium" id="ABBRID0EI3AG" xlink:type="simple">dpn</abbrev> – dorsal projection of notopodium; <abbrev xmlns:xlink="http://www.w3.org/1999/xlink" xlink:title="nephridial papilla" id="ABBRID0EM3AG" xlink:type="simple">np</abbrev> – nephridial papilla; <abbrev xmlns:xlink="http://www.w3.org/1999/xlink" xlink:title="thoracic chaetiger" id="ABBRID0EQ3AG" xlink:type="simple">TC</abbrev> – thoracic chaetiger; <abbrev xmlns:xlink="http://www.w3.org/1999/xlink" xlink:title="thoracic dorsal papilla" id="ABBRID0EU3AG" xlink:type="simple">tdp</abbrev> – thoracic dorsal papilla; <abbrev xmlns:xlink="http://www.w3.org/1999/xlink" xlink:title="thoracic lateral lobes" id="ABBRID0EY3AG" xlink:type="simple">tll</abbrev> – thoracic lateral lobes; <abbrev xmlns:xlink="http://www.w3.org/1999/xlink" xlink:title="tentacular membrane" id="ABBRID0E33AG" xlink:type="simple">tm</abbrev> – tentacular membrane.</p></caption><graphic xmlns:xlink="http://www.w3.org/1999/xlink" xlink:href="zookeys-992-001-g005.jpg" position="float" orientation="portrait" xlink:type="simple" id="oo_474799.jpg"><uri content-type="original_file" xlink:type="simple">https://binary.pensoft.net/fig/474799</uri></graphic></fig><fig id="F6" position="float" orientation="portrait"><object-id xmlns:xlink="http://www.w3.org/1999/xlink" content-type="doi" xlink:type="simple">10.3897/zookeys.992.55977.figure6</object-id><object-id xmlns:xlink="http://www.w3.org/1999/xlink" content-type="arpha" xlink:type="simple">B3E457CE-A2C8-5A31-B63C-A25AB7D27FB0</object-id><label>Figure 6.</label><caption><p><italic><tp:taxon-name><tp:taxon-name-part taxon-name-part-type="genus" reg="Terebellides">Terebellides</tp:taxon-name-part> <tp:taxon-name-part taxon-name-part-type="species" reg="bakkeni">bakkeni</tp:taxon-name-part></tp:taxon-name></italic> sp. nov. (species 10; paratypes, <named-content xmlns:xlink="http://www.w3.org/1999/xlink" content-type="dwc:institutional_code" xlink:type="simple">NTNU-VM</named-content>-61376 and <named-content xmlns:xlink="http://www.w3.org/1999/xlink" content-type="dwc:institutional_code" xlink:type="simple">NTNU-VM</named-content>-61377), <abbrev xmlns:xlink="http://www.w3.org/1999/xlink" xlink:title="Scanning Electron Microscopy" id="ABBRID0E55AG" xlink:type="simple">SEM</abbrev> micrographs. <bold>A</bold> TC6 (TU1) geniculate chaetae <bold>B</bold> geniculate chaeta (arrow pointing to capitium) <bold>C–E</bold> thoracic uncini <bold>F</bold> abdominal unciniger <bold>G</bold> detail of three abdominal uncini, frontal view.</p></caption><graphic xmlns:xlink="http://www.w3.org/1999/xlink" xlink:href="zookeys-992-001-g006.jpg" position="float" orientation="portrait" xlink:type="simple" id="oo_474800.jpg"><uri content-type="original_file" xlink:type="simple">https://binary.pensoft.net/fig/474800</uri></graphic></fig><fig id="F17" position="float" orientation="portrait"><object-id xmlns:xlink="http://www.w3.org/1999/xlink" content-type="doi" xlink:type="simple">10.3897/zookeys.992.55977.figure17</object-id><object-id xmlns:xlink="http://www.w3.org/1999/xlink" content-type="arpha" xlink:type="simple">F8F77A6E-3E2F-5851-B542-B34600323F24</object-id><label>Figure 17.</label><caption><p>Relationship between number of abdominal chaetigers and body length (complete specimens) for <italic><tp:taxon-name><tp:taxon-name-part taxon-name-part-type="genus" reg="Terebellides">Terebellides</tp:taxon-name-part></tp:taxon-name></italic> species described in this work.</p></caption><graphic xmlns:xlink="http://www.w3.org/1999/xlink" xlink:href="zookeys-992-001-g017.jpg" position="float" orientation="portrait" xlink:type="simple" id="oo_474811.jpg"><uri content-type="original_file" xlink:type="simple">https://binary.pensoft.net/fig/474811</uri></graphic></fig><table-wrap id="T1" position="float" orientation="portrait"><label>Table 1.</label><caption><p>Comparison of discriminatin g taxonomic characters of the species studied in this work. Cells with text in italic show discriminatory characters of each subgroup. Species 18, 19, and 23 were not studied and 12 and 21 only examined with <abbrev xmlns:xlink="http://www.w3.org/1999/xlink" xlink:title="Scanning Electron Microscopy" id="ABBRID0E3MAE" xlink:type="simple">SEM</abbrev>.</p></caption><table id="TID0E5LBI" rules="all"><tbody><tr><th rowspan="1" colspan="2">Subgroups</th><th rowspan="1" colspan="6">A1</th><th rowspan="1" colspan="4">A2</th><th rowspan="1" colspan="2">A3</th><th rowspan="1" colspan="1">A4</th></tr><tr><th rowspan="1" colspan="2">Species sensu <xref ref-type="bibr" rid="B22">Nygren et al. (2018)</xref></th><th rowspan="1" colspan="1">10</th><th rowspan="1" colspan="1">11</th><th rowspan="1" colspan="1">12</th><th rowspan="1" colspan="1">13</th><th rowspan="1" colspan="1">18</th><th rowspan="1" colspan="1">19</th><th rowspan="1" colspan="1">6</th><th rowspan="1" colspan="1">7</th><th rowspan="1" colspan="1">8</th><th rowspan="1" colspan="1">9</th><th rowspan="1" colspan="1">20 + 28</th><th rowspan="1" colspan="1">21</th><th rowspan="1" colspan="1">23</th></tr><tr><th rowspan="1" colspan="2">SPECIES</th><th rowspan="2" colspan="1"><italic><tp:taxon-name><tp:taxon-name-part taxon-name-part-type="genus" reg="Terebellides">T.</tp:taxon-name-part> <tp:taxon-name-part taxon-name-part-type="species" reg="bakkeni">bakkeni</tp:taxon-name-part></tp:taxon-name></italic> sp. nov.</th><th rowspan="2" colspan="1"><italic><tp:taxon-name><tp:taxon-name-part taxon-name-part-type="genus" reg="Terebellides">T.</tp:taxon-name-part> <tp:taxon-name-part taxon-name-part-type="species" reg="stroemii">stroemii</tp:taxon-name-part></tp:taxon-name></italic> Sars, 1835</th><th rowspan="2" colspan="1"><italic><tp:taxon-name><tp:taxon-name-part taxon-name-part-type="genus" reg="Terebellides">Terebellides</tp:taxon-name-part></tp:taxon-name></italic> sp. 1</th><th rowspan="2" colspan="1"><italic><tp:taxon-name><tp:taxon-name-part taxon-name-part-type="genus" reg="Terebellides">T.</tp:taxon-name-part> <tp:taxon-name-part taxon-name-part-type="species" reg="kongsrudi">kongsrudi</tp:taxon-name-part></tp:taxon-name></italic> sp. nov.</th><th rowspan="2" colspan="1"/><th rowspan="2" colspan="1"/><th rowspan="2" colspan="1"><italic><tp:taxon-name><tp:taxon-name-part taxon-name-part-type="genus" reg="Terebellides">T.</tp:taxon-name-part> <tp:taxon-name-part taxon-name-part-type="species" reg="europaea">europaea</tp:taxon-name-part></tp:taxon-name></italic> Lavesque et al., 2019</th><th rowspan="2" colspan="1"><italic><tp:taxon-name><tp:taxon-name-part taxon-name-part-type="genus" reg="Terebellides">T.</tp:taxon-name-part> <tp:taxon-name-part taxon-name-part-type="species" reg="ronningae">ronningae</tp:taxon-name-part></tp:taxon-name></italic> sp. nov.</th><th rowspan="2" colspan="1"><italic><tp:taxon-name><tp:taxon-name-part taxon-name-part-type="genus" reg="Terebellides">T.</tp:taxon-name-part> <tp:taxon-name-part taxon-name-part-type="species" reg="norvegica">norvegica</tp:taxon-name-part></tp:taxon-name></italic> sp. nov.</th><th rowspan="2" colspan="1"><italic><tp:taxon-name><tp:taxon-name-part taxon-name-part-type="genus" reg="Terebellides">T.</tp:taxon-name-part> <tp:taxon-name-part taxon-name-part-type="species" reg="scotica">scotica</tp:taxon-name-part></tp:taxon-name></italic> sp. nov.</th><th rowspan="2" colspan="1"><italic><tp:taxon-name><tp:taxon-name-part taxon-name-part-type="genus" reg="Terebellides">T.</tp:taxon-name-part> <tp:taxon-name-part taxon-name-part-type="species" reg="bigeniculatus">bigeniculatus</tp:taxon-name-part></tp:taxon-name></italic> Parapar et al., 2011</th><th rowspan="2" colspan="1"><italic><tp:taxon-name><tp:taxon-name-part taxon-name-part-type="genus" reg="Terebellides">Terebellides</tp:taxon-name-part></tp:taxon-name></italic> sp. 2</th><th rowspan="2" colspan="1"/></tr><tr><th rowspan="1" colspan="2">(as reported/described here)</th></tr><tr><td rowspan="2" colspan="1">
                Branchiae
              </td><td rowspan="1" colspan="1">type <sup>(1)</sup></td><td rowspan="1" colspan="1">1</td><td rowspan="1" colspan="1">1</td><td rowspan="1" colspan="1">1</td><td rowspan="1" colspan="1">1</td><td rowspan="1" colspan="1">–</td><td rowspan="1" colspan="1">–</td><td rowspan="1" colspan="1">1</td><td rowspan="1" colspan="1">1</td><td rowspan="1" colspan="1">1</td><td rowspan="1" colspan="1">1</td><td rowspan="1" colspan="1">
                <italic>1 <sup>(2)</sup></italic>
              </td><td rowspan="1" colspan="1">
                <italic>1 <sup>(2)</sup></italic>
              </td><td rowspan="1" colspan="1">–</td></tr><tr><td rowspan="1" colspan="1">papillae on lamellae edge</td><td rowspan="1" colspan="1">no</td><td rowspan="1" colspan="1">no</td><td rowspan="1" colspan="1">no</td><td rowspan="1" colspan="1">no</td><td rowspan="1" colspan="1">–</td><td rowspan="1" colspan="1">–</td><td rowspan="1" colspan="1">
                <italic>yes</italic>
              </td><td rowspan="1" colspan="1">
                <italic>yes</italic>
              </td><td rowspan="1" colspan="1">
                <italic>yes</italic>
              </td><td rowspan="1" colspan="1">
                <italic>yes</italic>
              </td><td rowspan="1" colspan="1">no</td><td rowspan="1" colspan="1">no</td><td rowspan="1" colspan="1">–</td></tr><tr><td rowspan="3" colspan="1">Thorax</td><td rowspan="1" colspan="1">ciliated papilla dorsal to notopodium</td><td rowspan="1" colspan="1">
                <italic>yes</italic>
              </td><td rowspan="1" colspan="1">
                <italic>yes</italic>
              </td><td rowspan="1" colspan="1">
                <italic>yes</italic>
              </td><td rowspan="1" colspan="1">
                <italic>yes</italic>
              </td><td rowspan="1" colspan="1">–</td><td rowspan="1" colspan="1">–</td><td rowspan="1" colspan="1">no</td><td rowspan="1" colspan="1">no (?)</td><td rowspan="1" colspan="1">no</td><td rowspan="1" colspan="1">no</td><td rowspan="1" colspan="1">
                <italic>yes</italic>
              </td><td rowspan="1" colspan="1">
                <italic>yes</italic>
              </td><td rowspan="1" colspan="1">–</td></tr><tr><td rowspan="1" colspan="1">chaetiger(s) with geniculate chaetae</td><td rowspan="1" colspan="1">TC6</td><td rowspan="1" colspan="1">TC6</td><td rowspan="1" colspan="1">TC6</td><td rowspan="1" colspan="1">TC6</td><td rowspan="1" colspan="1">–</td><td rowspan="1" colspan="1">–</td><td rowspan="1" colspan="1">TC6</td><td rowspan="1" colspan="1">TC6</td><td rowspan="1" colspan="1">TC6</td><td rowspan="1" colspan="1">TC6</td><td rowspan="1" colspan="1">
                <italic>TC5 + TC6</italic>
              </td><td rowspan="1" colspan="1">
                <italic>TC5 + TC6</italic>
              </td><td rowspan="1" colspan="1">–</td></tr><tr><td rowspan="1" colspan="1">uncini type <sup>(3)</sup></td><td rowspan="1" colspan="1">3</td><td rowspan="1" colspan="1">3</td><td rowspan="1" colspan="1">3</td><td rowspan="1" colspan="1">3</td><td rowspan="1" colspan="1">–</td><td rowspan="1" colspan="1">–</td><td rowspan="1" colspan="1">3</td><td rowspan="1" colspan="1">1</td><td rowspan="1" colspan="1">3</td><td rowspan="1" colspan="1">3</td><td rowspan="1" colspan="1">3</td><td rowspan="1" colspan="1">3</td><td rowspan="1" colspan="1">–</td></tr><tr><td rowspan="1" colspan="1">Abdomen</td><td rowspan="1" colspan="1">uncini type <sup>(4)</sup></td><td rowspan="1" colspan="1">1A</td><td rowspan="1" colspan="1">2</td><td rowspan="1" colspan="1">2</td><td rowspan="1" colspan="1">1A</td><td rowspan="1" colspan="1">–</td><td rowspan="1" colspan="1">–</td><td rowspan="1" colspan="1">
                <italic>2</italic>
              </td><td rowspan="1" colspan="1">
                <italic>2</italic>
              </td><td rowspan="1" colspan="1">
                <italic>2</italic>
              </td><td rowspan="1" colspan="1">
                <italic>2</italic>
              </td><td rowspan="1" colspan="1">
                <italic>1B</italic>
              </td><td rowspan="1" colspan="1">
                <italic>1B</italic>
              </td><td rowspan="1" colspan="1">–</td></tr><tr><td rowspan="1" colspan="2">Bathymetry – Above (A) / Below (B) 200 m depth <sup>(5)</sup></td><td rowspan="1" colspan="1">A / <bold>B</bold></td><td rowspan="1" colspan="1">A / <bold>B</bold></td><td rowspan="1" colspan="1">A</td><td rowspan="1" colspan="1">A / <bold>B</bold></td><td rowspan="1" colspan="1">B</td><td rowspan="1" colspan="1">B</td><td rowspan="1" colspan="1">A</td><td rowspan="1" colspan="1">A</td><td rowspan="1" colspan="1">B</td><td rowspan="1" colspan="1">A</td><td rowspan="1" colspan="1">B</td><td rowspan="1" colspan="1">A / <bold>B</bold></td><td rowspan="1" colspan="1">B</td></tr><tr><td rowspan="1" colspan="2">Distribution – North (N) /South (S) of 60°N <sup>(5)</sup></td><td rowspan="1" colspan="1">N</td><td rowspan="1" colspan="1">N</td><td rowspan="1" colspan="1">S</td><td rowspan="1" colspan="1">N / S</td><td rowspan="1" colspan="1">N</td><td rowspan="1" colspan="1">N</td><td rowspan="1" colspan="1">S <sup>(6)</sup></td><td rowspan="1" colspan="1">N / S</td><td rowspan="1" colspan="1"><bold>N</bold> / S</td><td rowspan="1" colspan="1">S <sup>(7)</sup></td><td rowspan="1" colspan="1">N</td><td rowspan="1" colspan="1">N</td><td rowspan="1" colspan="1">N</td></tr></tbody></table><table-wrap-foot><fn><p><sup>(1)</sup> sensu <xref ref-type="bibr" rid="B31">Parapar et al. (2016c)</xref>; <sup>(2)</sup> sometimes irregular; <sup>(3)</sup> sensu <xref ref-type="bibr" rid="B24">Parapar et al. (2020)</xref>; <sup>(4)</sup> this work; <sup>(5)</sup> dominant trend in bold; <sup>(6)</sup> Skagerrak and Kattegat; <sup>(7)</sup> Irish Sea</p></fn></table-wrap-foot></table-wrap><supplementary-material xmlns:xlink="http://www.w3.org/1999/xlink" id="S1" position="float" orientation="portrait" xlink:type="simple"><object-id content-type="doi" xlink:type="simple">10.3897/zookeys.992.55977.suppl1</object-id><object-id content-type="arpha" xlink:type="simple">99147CA8-AF03-59EB-A6B3-5B05D98752E1</object-id><label>Supplementary material 1</label><caption><p>Table S1. Locality and collecting data, museum registration numbers and references to figures of <italic><tp:taxon-name><tp:taxon-name-part taxon-name-part-type="genus" reg="Terebellides">Terebellides</tp:taxon-name-part></tp:taxon-name></italic> specimens</p></caption><statement content-type="dataType"><label>Data type</label><p>occurences</p></statement><statement content-type="notes"><label>Explanation note</label><p>Locality and collecting data, museum registration numbers and references to figures of <italic><tp:taxon-name><tp:taxon-name-part taxon-name-part-type="genus" reg="Terebellides">Terebellides</tp:taxon-name-part></tp:taxon-name></italic> specimens described in this work. Country names are transcribed from original museum vials.</p></statement><media xlink:href="zookeys-992-001-s001.doc" mimetype="application" mime-subtype="msword" position="float" orientation="portrait" xlink:type="simple" id="oo_474823.doc"><uri content-type="original_file" xlink:type="simple">https://binary.pensoft.net/file/474823</uri></media><permissions><license xlink:type="simple"><license-p>This dataset is made available under the Open Database License (http://opendatacommons.org/licenses/odbl/1.0/). The Open Database License (ODbL) is a license agreement intended to allow users to freely share, modify, and use this Dataset while maintaining this same freedom for others, provided that the original source and author(s) are credited.</license-p></license></permissions><attrib specific-use="authors">Julio Parapar, María Capa, Arne Nygren, Juan Moreira</attrib></supplementary-material><supplementary-material xmlns:xlink="http://www.w3.org/1999/xlink" id="S2" position="float" orientation="portrait" xlink:type="simple"><object-id content-type="doi" xlink:type="simple">10.3897/zookeys.992.55977.suppl2</object-id><object-id content-type="arpha" xlink:type="simple">47544F7E-6FAA-523C-914A-EBC7A7EF6D8F</object-id><label>Supplementary material 2</label><caption><p>Table S2. List of <abbrev xlink:title="cytochrome c oxidase subunit I" id="ABBRID0EHBGK" xlink:type="simple">COI</abbrev> sequences considered in present study (Group A), museum vouchers and GenBank accession numbers</p></caption><statement content-type="dataType"><label>Data type</label><p><abbrev xlink:title="cytochrome c oxidase subunit I" id="ABBRID0EOBGK" xlink:type="simple">COI</abbrev> sequences, museum vouchers and GenBank accession numbers</p></statement><statement content-type="notes"><label>Explanation note</label><p>List of COI sequences considered in present study (Group A), museum vouchers and GenBank accession numbers. Abbreviations of housing institutions: ZMBN = Department of Natural History, University Museum of Bergen; GNM = The Gothenburg Museum of Natural History; NTNU-VM = Norwegian University of Science and Technology, University Museum, Trondheim; <abbrev content-type="institution" xlink:title="Senckenberg Museum Frankfurt" id="ABBRID0ERCGK" xlink:type="simple">SMF</abbrev> = Senckenberg Museum Frankfurt.</p></statement><media xlink:href="zookeys-992-001-s002.docx" mimetype="application" mime-subtype="vnd.openxmlformats-officedocument.wordprocessingml.document" position="float" orientation="portrait" xlink:type="simple" id="oo_474824.docx"><uri content-type="original_file" xlink:type="simple">https://binary.pensoft.net/file/474824</uri></media><permissions><license xlink:type="simple"><license-p>This dataset is made available under the Open Database License (http://opendatacommons.org/licenses/odbl/1.0/). The Open Database License (ODbL) is a license agreement intended to allow users to freely share, modify, and use this Dataset while maintaining this same freedom for others, provided that the original source and author(s) are credited.</license-p></license></permissions><attrib specific-use="authors">Julio Parapar, María Capa, Arne Nygren, Juan Moreira</attrib></supplementary-material></tp:treatment-sec><ref-list><ref id="B22"><mixed-citation xmlns:xlink="http://www.w3.org/1999/xlink" xlink:type="simple"><person-group><name name-style="western"><surname>Nygren</surname><given-names>A</given-names></name><name name-style="western"><surname>Parapar</surname><given-names>J</given-names></name><name name-style="western"><surname>Pons</surname><given-names>J</given-names></name><name name-style="western"><surname>Meißner</surname><given-names>K</given-names></name><name name-style="western"><surname>Bakken</surname><given-names>T</given-names></name><name name-style="western"><surname>Kongsrud</surname><given-names>JA</given-names></name><name name-style="western"><surname>Oug</surname><given-names>E</given-names></name><name name-style="western"><surname>Gaeva</surname><given-names>D</given-names></name><name name-style="western"><surname>Sikorski</surname><given-names>A</given-names></name><name name-style="western"><surname>Johansen</surname><given-names>RA</given-names></name><name name-style="western"><surname>Hutchings</surname><given-names>PA</given-names></name><name name-style="western"><surname>Lavesque</surname><given-names>N</given-names></name><name name-style="western"><surname>Capa</surname><given-names>M</given-names></name></person-group> (<year>2018</year>) A mega-cryptic species complex hidden among one of the most common annelids in the North East Atlantic. PLOS ONE 13(6): e0198356. <ext-link xlink:type="simple" ext-link-type="doi" xlink:href="10.1371/journal.pone.0198356">https://doi.org/10.1371/journal.pone.0198356</ext-link></mixed-citation></ref><ref id="B18"><mixed-citation xmlns:xlink="http://www.w3.org/1999/xlink" xlink:type="simple"><person-group><name name-style="western"><surname>Lavesque</surname><given-names>N</given-names></name><name name-style="western"><surname>Hutchings</surname><given-names>P</given-names></name><name name-style="western"><surname>Daffe</surname><given-names>G</given-names></name><name name-style="western"><surname>Nygren</surname><given-names>A</given-names></name><name name-style="western"><surname>Londoño-Mesa</surname><given-names>MH</given-names></name></person-group> (<year>2019</year>) <article-title>A revision of the French <tp:taxon-name><tp:taxon-name-part taxon-name-part-type="family">Trichobranchidae</tp:taxon-name-part></tp:taxon-name> (<tp:taxon-name><tp:taxon-name-part taxon-name-part-type="class">Polychaeta</tp:taxon-name-part></tp:taxon-name>), with descriptions of nine new species.</article-title><source>Zootaxa</source><volume>4664</volume>(<issue>2</issue>): <fpage>151</fpage>–<lpage>190</lpage>. <ext-link xlink:type="simple" ext-link-type="doi" xlink:href="10.11646/zootaxa.4664.2.1">https://doi.org/10.11646/zootaxa.4664.2.1</ext-link></mixed-citation></ref><ref id="B31"><mixed-citation xmlns:xlink="http://www.w3.org/1999/xlink" xlink:type="simple"><person-group><name name-style="western"><surname>Parapar</surname><given-names>J</given-names></name><name name-style="western"><surname>Moreira</surname><given-names>J</given-names></name><name name-style="western"><surname>O’Reilly</surname><given-names>M</given-names></name></person-group> (<year>2016c</year>) <article-title>A new species of <italic><tp:taxon-name><tp:taxon-name-part taxon-name-part-type="genus">Terebellides</tp:taxon-name-part></tp:taxon-name></italic> (<tp:taxon-name><tp:taxon-name-part taxon-name-part-type="class">Polychaeta</tp:taxon-name-part></tp:taxon-name>: <tp:taxon-name><tp:taxon-name-part taxon-name-part-type="family">Trichobranchidae</tp:taxon-name-part></tp:taxon-name>) from Scottish waters with an insight into branchial morphology.</article-title><source>Marine Biodiversity</source><volume>46</volume>: <fpage>211</fpage>–<lpage>225</lpage>. <ext-link xlink:type="simple" ext-link-type="doi" xlink:href="10.1007/s12526-015-0353-5">https://doi.org/10.1007/s12526-015-0353-5</ext-link></mixed-citation></ref><ref id="B24"><mixed-citation xmlns:xlink="http://www.w3.org/1999/xlink" xlink:type="simple"><person-group><name name-style="western"><surname>Parapar</surname><given-names>J</given-names></name><name name-style="western"><surname>Martin</surname><given-names>D</given-names></name><name name-style="western"><surname>Moreira</surname><given-names>J</given-names></name></person-group> (<year>2020</year>) <article-title>On the diversity of <italic><tp:taxon-name><tp:taxon-name-part taxon-name-part-type="genus">Terebellides</tp:taxon-name-part></tp:taxon-name></italic> (<tp:taxon-name><tp:taxon-name-part taxon-name-part-type="phylum">Annelida</tp:taxon-name-part></tp:taxon-name>, <tp:taxon-name><tp:taxon-name-part taxon-name-part-type="family">Trichobranchidae</tp:taxon-name-part></tp:taxon-name>) in West Africa, seven new species and the redescription of <italic><tp:taxon-name><tp:taxon-name-part taxon-name-part-type="genus">T.</tp:taxon-name-part> <tp:taxon-name-part taxon-name-part-type="species">africana</tp:taxon-name-part></tp:taxon-name></italic> Augener, 1918 stat. prom.</article-title><source>Zootaxa</source><volume>4771</volume>(<issue>1</issue>): <fpage>1</fpage>–<lpage>61</lpage>. <ext-link xlink:type="simple" ext-link-type="doi" xlink:href="10.11646/zootaxa.4771.1.1">https://doi.org/10.11646/zootaxa.4771.1.1</ext-link></mixed-citation></ref><ref id="B29"><mixed-citation xmlns:xlink="http://www.w3.org/1999/xlink" xlink:type="simple"><person-group><name name-style="western"><surname>Parapar</surname><given-names>J</given-names></name><name name-style="western"><surname>Moreira</surname><given-names>J</given-names></name><name name-style="western"><surname>Helgason</surname><given-names>GV</given-names></name></person-group> (<year>2011</year>) <article-title>Taxonomy and distribution of <italic><tp:taxon-name><tp:taxon-name-part taxon-name-part-type="genus">Terebellides</tp:taxon-name-part></tp:taxon-name></italic> (<tp:taxon-name><tp:taxon-name-part taxon-name-part-type="class">Polychaeta</tp:taxon-name-part></tp:taxon-name>, <tp:taxon-name><tp:taxon-name-part taxon-name-part-type="family">Trichobranchidae</tp:taxon-name-part></tp:taxon-name>) in Icelandic waters, with the description of a new species.</article-title><source>Zootaxa</source><volume>2983</volume>: <fpage>1</fpage>–<lpage>20</lpage>. <ext-link xlink:type="simple" ext-link-type="doi" xlink:href="10.11646/zootaxa.2983.1.1">https://doi.org/10.11646/zootaxa.2983.1.1</ext-link></mixed-citation></ref></ref-list></tp:taxon-treatment>
