# Supplementary material for: To name but a few: descriptions of five new species of Terebellides (Annelida, Trichobranchidae) from the North East Atlantic
Source: Zookeys. 2020 Nov 12;992:1–58. doi: 10.3897/zookeys.992.55977 (PMC7677295; doi:10.3897/zookeys.992.55977)
Supplement: XML Treatment for Terebellides stroemii [file zookeys.992.55977-treatment4.xml]

<!DOCTYPE tp:taxon-treatment
  PUBLIC "-//TaxonX//DTD Taxonomic Treatment Publishing DTD v0 20100105//EN" "tax-treatment-NSO.dtd">
<tp:taxon-treatment xmlns:tp="http://www.plazi.org/taxpub"><tp:treatment-meta><kwd-group><label>Taxon classification</label><kwd><named-content xmlns:xlink="http://www.w3.org/1999/xlink" content-type="kingdom">Animalia</named-content></kwd><kwd><named-content xmlns:xlink="http://www.w3.org/1999/xlink" content-type="order">Terebellida</named-content></kwd><kwd><named-content xmlns:xlink="http://www.w3.org/1999/xlink" content-type="family">Trichobranchidae</named-content></kwd></kwd-group><mixed-citation publication-type="journal"><person-group><name><surname>Parapar</surname><given-names>Julio</given-names></name><name><surname>Capa</surname><given-names>María</given-names></name><name><surname>Nygren</surname><given-names>Arne</given-names></name><name><surname>Moreira</surname><given-names>Juan</given-names></name></person-group><article-title>To name but a few: descriptions of five new species of <italic><tp:taxon-name><tp:taxon-name-part taxon-name-part-type="genus" reg="Terebellides">Terebellides</tp:taxon-name-part></tp:taxon-name></italic> (<tp:taxon-name><tp:taxon-name-part taxon-name-part-type="phylum">Annelida</tp:taxon-name-part></tp:taxon-name>, <tp:taxon-name><tp:taxon-name-part taxon-name-part-type="family">Trichobranchidae</tp:taxon-name-part></tp:taxon-name>) from the North East Atlantic</article-title><source>Zookeys</source><day>12</day><month>11</month><year>2020</year><volume>992</volume><fpage>1</fpage><lpage>58</lpage><pub-id pub-id-type="doi">10.3897/zookeys.992.55977</pub-id></mixed-citation></tp:treatment-meta><tp:nomenclature><tp:taxon-name><object-id xmlns:xlink="http://www.w3.org/1999/xlink" content-type="arpha" xlink:type="simple">4AB21008-C857-5292-8E8C-6076C4AC2266</object-id>
                <tp:taxon-name-part taxon-name-part-type="genus" reg="Terebellides">Terebellides</tp:taxon-name-part>
                <tp:taxon-name-part taxon-name-part-type="species" reg="stroemii">stroemii</tp:taxon-name-part>
              </tp:taxon-name><tp:taxon-authority>Sars, 1835</tp:taxon-authority><xref ref-type="fig" rid="F1">Figs 1</xref><xref ref-type="fig" rid="F2">, 2</xref><xref ref-type="fig" rid="F3">, 3B</xref><xref ref-type="fig" rid="F4">, 4B</xref><xref ref-type="fig" rid="F7">, 7</xref><xref ref-type="fig" rid="F8">, 8B</xref><xref ref-type="fig" rid="F9">, 9</xref><xref ref-type="fig" rid="F10">, 10</xref><xref ref-type="fig" rid="F17">, 17A</xref><xref ref-type="fig" rid="F28">, 28D</xref><xref ref-type="supplementary-material" rid="S1">; Suppl. material 1</xref><xref ref-type="supplementary-material" rid="S2">: Table S1; Suppl. material 2: Table S2</xref><tp:nomenclature-citation-list><tp:nomenclature-citation><tp:taxon-name>
                    <tp:taxon-name-part taxon-name-part-type="genus" reg="Terebellides">Terebellides</tp:taxon-name-part> <tp:taxon-name-part taxon-name-part-type="species" reg="stroemii">stroemii</tp:taxon-name-part></tp:taxon-name><comment>Sars, 1835: 48–50, pl. 13, fig. 31a–e. <xref ref-type="bibr" rid="B23">Parapar and Hutchings 2014</xref>: 10, fig. 5–10. <italic>Non</italic><xref ref-type="bibr" rid="B29">Parapar et al. 2011</xref>: 14–17, figs 11, 12, 13G.</comment></tp:nomenclature-citation><tp:nomenclature-citation><tp:taxon-name>
                    <tp:taxon-name-part taxon-name-part-type="genus" reg="Terebellides"/> <tp:taxon-name-part taxon-name-part-type="species" reg="stroemii"/></tp:taxon-name><comment>Species 11 – <xref ref-type="bibr" rid="B22">Nygren et al. 2018</xref>: 18–22, figs 6, 10. <italic>Non</italic> Clade 6 in <xref ref-type="bibr" rid="B22">Nygren et al. (2018)</xref> (see Remarks). </comment></tp:nomenclature-citation></tp:nomenclature-citation-list></tp:nomenclature><tp:treatment-sec sec-type="type locality" id="SECID0EP5BG"><title>Type locality.</title><p>Helle, Manger, Bergenfjord (Norway) (<xref ref-type="bibr" rid="B23">Parapar and Hutchings 2014</xref>).</p></tp:treatment-sec><tp:treatment-sec sec-type="material" id="SECID0EZ5BG"><title>Material examined.</title><p>5 specimens (Suppl. material <xref ref-type="supplementary-material" rid="S1">1</xref>: Table S1), Norwegian coast and shelf: <named-content xmlns:xlink="http://www.w3.org/1999/xlink" content-type="dwc:institutional_code" xlink:type="simple">ZMBN</named-content> 116397, <named-content xmlns:xlink="http://www.w3.org/1999/xlink" content-type="dwc:institutional_code" xlink:type="simple">ZMBN</named-content> 116398, <named-content xmlns:xlink="http://www.w3.org/1999/xlink" content-type="dwc:institutional_code" xlink:type="simple">ZMBN</named-content> 116399, <named-content xmlns:xlink="http://www.w3.org/1999/xlink" content-type="dwc:institutional_code" xlink:type="simple">ZMBN</named-content> 116400, <named-content xmlns:xlink="http://www.w3.org/1999/xlink" content-type="dwc:institutional_code" xlink:type="simple">ZMBN</named-content> 116401.</p></tp:treatment-sec><tp:treatment-sec sec-type="material" id="SECID0EMAAI"><title>A﻿dditional material.</title><p><bold>Neotype</bold> (NHMOC5896) and seven “<bold>neoparatypes</bold>” (NHMOC5899, NHMOC5902, NHMOC5904, NHMOC5905, NHMOC5907, NHMOC5956, NHMOC5968) of <italic><tp:taxon-name><tp:taxon-name-part taxon-name-part-type="genus" reg="Terebellides">T.</tp:taxon-name-part> <tp:taxon-name-part taxon-name-part-type="species" reg="stroemii">stroemii</tp:taxon-name-part></tp:taxon-name></italic> (Suppl. material <xref ref-type="supplementary-material" rid="S1">1</xref>: Table S1).</p></tp:treatment-sec><tp:treatment-sec sec-type="material" id="SECID0EFBAI"><title>GenBank accession numbers of material examined (<abbrev xmlns:xlink="http://www.w3.org/1999/xlink" xlink:title="cytochrome c oxidase subunit I" id="ABBRID0EKBAI" xlink:type="simple">COI</abbrev>).</title><p><ext-link xmlns:xlink="http://www.w3.org/1999/xlink" ext-link-type="gen" xlink:href="MG025171" xlink:type="simple">MG025171</ext-link>, <ext-link xmlns:xlink="http://www.w3.org/1999/xlink" ext-link-type="gen" xlink:href="MG025172" xlink:type="simple">MG025172</ext-link>, <ext-link xmlns:xlink="http://www.w3.org/1999/xlink" ext-link-type="gen" xlink:href="MG025173" xlink:type="simple">MG025173</ext-link>, <ext-link xmlns:xlink="http://www.w3.org/1999/xlink" ext-link-type="gen" xlink:href="MG025174" xlink:type="simple">MG025174</ext-link>, <ext-link xmlns:xlink="http://www.w3.org/1999/xlink" ext-link-type="gen" xlink:href="MG025175" xlink:type="simple">MG025175</ext-link>.</p></tp:treatment-sec><tp:treatment-sec sec-type="material" id="SECID0EJCAI"><title>Diagnostic features of studied material.</title><p>Complete individuals ranging from 6.0–20.0 mm in length (Fig. <xref ref-type="fig" rid="F17">17A</xref>). Branchial dorsal lobes lamellae without papillary projections. Ventral branchial lobes hidden behind dorsal lobes (Figs <xref ref-type="fig" rid="F3">3B</xref>, <xref ref-type="fig" rid="F4">4B</xref>). Lateral lappets present on TC1–TC4; dorsal projection well marked from TC3–TC4 (Fig. <xref ref-type="fig" rid="F7">7A</xref>). Geniculate chaetae in TC6, acutely bent (Fig. <xref ref-type="fig" rid="F7">7C</xref>) with low marked capitium. Ciliated papilla dorsal to thoracic notopodia (Fig. <xref ref-type="fig" rid="F7">7B</xref>). Thoracic uncini in one row with rostrum/capitium length ratio approximately 2 : 1 and capitium with a first row of three or four medium-sized teeth, followed by several smaller teeth (Fig. <xref ref-type="fig" rid="F7">7E, F</xref>). Abdomen with 23–32 chaetigers (Fig. <xref ref-type="fig" rid="F17">17A</xref>) with type 2 uncini (Figs <xref ref-type="fig" rid="F7">7G</xref>, <xref ref-type="fig" rid="F28">28D</xref>).</p></tp:treatment-sec><tp:treatment-sec sec-type="Nucleotide diagnostic features" id="SECID0EXDAI"><title>Nucleotide diagnostic features.</title><p>There are no unique apomorphic nucleotides in the fragments of <abbrev xmlns:xlink="http://www.w3.org/1999/xlink" xlink:title="cytochrome c oxidase subunit I" id="ABBRID0E4DAI" xlink:type="simple">COI</abbrev> analysed for <italic><tp:taxon-name><tp:taxon-name-part taxon-name-part-type="genus" reg="Terebellides">T.</tp:taxon-name-part> <tp:taxon-name-part taxon-name-part-type="species" reg="stroemii">stroemii</tp:taxon-name-part></tp:taxon-name></italic>, when considering all <italic><tp:taxon-name><tp:taxon-name-part taxon-name-part-type="genus" reg="Terebellides">Terebellides</tp:taxon-name-part></tp:taxon-name></italic> species present in the <abbrev xmlns:xlink="http://www.w3.org/1999/xlink" xlink:title="North East Atlantic" id="ABBRID0ETEAI" xlink:type="simple">NEA</abbrev> (Suppl. material <xref ref-type="supplementary-material" rid="S2">2</xref>: Table S2). However, when comparing homologous nucleotide positions with members of only Group A (183 sequences in the <abbrev xmlns:xlink="http://www.w3.org/1999/xlink" xlink:title="cytochrome c oxidase subunit I" id="ABBRID0E2EAI" xlink:type="simple">COI</abbrev> alignment), the following autapomorphies arise: 174 (C), 183 (C), 453 (A), 612 (C).</p></tp:treatment-sec><tp:treatment-sec sec-type="distribution" id="SECID0E6EAI"><title>Distribution and bathymetry.</title><p><italic><tp:taxon-name><tp:taxon-name-part taxon-name-part-type="genus" reg="Terebellides">Terebellides</tp:taxon-name-part> <tp:taxon-name-part taxon-name-part-type="species" reg="stroemii">stroemii</tp:taxon-name-part></tp:taxon-name></italic> was traditionally considered as a cosmopolitan species, but its known distribution seems in fact restricted to the Norwegian coastline (<xref ref-type="bibr" rid="B29">Parapar et al. 2011</xref>; <xref ref-type="bibr" rid="B23">Parapar and Hutchings 2014</xref>; <xref ref-type="bibr" rid="B18">Lavesque et al. 2019</xref>). Specimens examined by <xref ref-type="bibr" rid="B22">Nygren et al. (2018)</xref> and in the present paper, obtained after comprehensive sampling in the <abbrev xmlns:xlink="http://www.w3.org/1999/xlink" xlink:title="North East Atlantic" id="ABBRID0EAGAI" xlink:type="simple">NEA</abbrev>, were found only in W Norway, between 115 and 388 m deep (Figs <xref ref-type="fig" rid="F8">8B</xref>, <xref ref-type="fig" rid="F10">10</xref>; Suppl. material <xref ref-type="supplementary-material" rid="S1">1</xref>: Table S1).</p><fig id="F10" position="float" orientation="portrait"><object-id xmlns:xlink="http://www.w3.org/1999/xlink" content-type="doi" xlink:type="simple">10.3897/zookeys.992.55977.figure10</object-id><object-id xmlns:xlink="http://www.w3.org/1999/xlink" content-type="arpha" xlink:type="simple">EDC4DDB9-7A44-50BF-8413-55E7DE68D15E</object-id><label>Figure 10.</label><caption><p>Map of Hordaland area (SW Norway) showing collecting sites of <italic><tp:taxon-name><tp:taxon-name-part taxon-name-part-type="genus" reg="Terebellides">Terebellides</tp:taxon-name-part></tp:taxon-name></italic> species as found in <xref ref-type="bibr" rid="B22">Nygren et al. (2018)</xref> near type locality of <italic><tp:taxon-name><tp:taxon-name-part taxon-name-part-type="genus" reg="Terebellides">T.</tp:taxon-name-part> <tp:taxon-name-part taxon-name-part-type="species" reg="stroemii">stroemii</tp:taxon-name-part></tp:taxon-name></italic> Sars, 1835. Depth ranges shown in boxes.</p></caption><graphic xmlns:xlink="http://www.w3.org/1999/xlink" xlink:href="zookeys-992-001-g010.jpg" position="float" orientation="portrait" xlink:type="simple" id="oo_474804.jpg"><uri content-type="original_file" xlink:type="simple">https://binary.pensoft.net/fig/474804</uri></graphic></fig></tp:treatment-sec><tp:treatment-sec sec-type="remarks" id="SECID0ETHAI"><title>Remarks.</title><p>In the five sequences belonging to this species, there were four haplotypes showing 0–1.1% of intraspecific divergence, and a minimum of 11.5% uncorrected genetic distance with members of the closest relative, <italic><tp:taxon-name><tp:taxon-name-part taxon-name-part-type="genus" reg="Terebellides">T.</tp:taxon-name-part> <tp:taxon-name-part taxon-name-part-type="species" reg="bakkeni">bakkeni</tp:taxon-name-part></tp:taxon-name></italic> sp. nov. (<xref ref-type="bibr" rid="B22">Nygren et al. 2018</xref>).</p><p><italic><tp:taxon-name><tp:taxon-name-part taxon-name-part-type="genus" reg="Terebellides">Terebellides</tp:taxon-name-part> <tp:taxon-name-part taxon-name-part-type="species" reg="stroemii">stroemii</tp:taxon-name-part></tp:taxon-name></italic> is a large species, reaching up to 52 mm in length (<xref ref-type="bibr" rid="B23">Parapar and Hutchings 2014</xref>) and is characterised by the presence of ciliated papilla dorsal to thoracic notopodia, lack of papillae on margins of branchial lamellae, thoracic uncini of type 3 and abdominal uncini of type 2. All these features are shared with <italic><tp:taxon-name><tp:taxon-name-part taxon-name-part-type="genus" reg="Terebellides">T.</tp:taxon-name-part> <tp:taxon-name-part taxon-name-part-type="species" reg="kongsrudi">kongsrudi</tp:taxon-name-part></tp:taxon-name></italic> sp. nov.; <italic><tp:taxon-name><tp:taxon-name-part taxon-name-part-type="genus" reg="Terebellides">T.</tp:taxon-name-part> <tp:taxon-name-part taxon-name-part-type="species" reg="bakkeni">bakkeni</tp:taxon-name-part></tp:taxon-name></italic> sp. nov. is also very close morphologically to <italic><tp:taxon-name><tp:taxon-name-part taxon-name-part-type="genus" reg="Terebellides">T.</tp:taxon-name-part> <tp:taxon-name-part taxon-name-part-type="species" reg="stroemii">stroemii</tp:taxon-name-part></tp:taxon-name></italic> but they differ in the morphology of the abdominal uncini as explained above.</p><p><xref ref-type="bibr" rid="B22">Nygren et al. (2018)</xref> misidentified species 6 as <italic><tp:taxon-name><tp:taxon-name-part taxon-name-part-type="genus" reg="Terebellides">T.</tp:taxon-name-part> <tp:taxon-name-part taxon-name-part-type="species" reg="stroemii">stroemii</tp:taxon-name-part></tp:taxon-name></italic>, but this was later corrected by <xref ref-type="bibr" rid="B18">Lavesque et al. (2019)</xref> who pointed out that the molecular sequences of these specimens fit with those of <italic><tp:taxon-name><tp:taxon-name-part taxon-name-part-type="genus" reg="Terebellides">T.</tp:taxon-name-part> <tp:taxon-name-part taxon-name-part-type="species" reg="europaea">europaea</tp:taxon-name-part></tp:taxon-name></italic>.</p><p>Specimens examined here bear thoracic uncini that are most similar to other members of Group A; <abbrev xmlns:xlink="http://www.w3.org/1999/xlink" xlink:title="Scanning Electron Microscopy" id="ABBRID0E3KAI" xlink:type="simple">SEM</abbrev> examination showed, however, that some uncini have a rostrum distal tip that is distinctly bent downwards (deformity?) (Fig. <xref ref-type="fig" rid="F7">7E</xref>, arrow) as already described for the type specimens by <xref ref-type="bibr" rid="B23">Parapar and Hutchings (2014</xref>: 8, fig. 7F, G), and attributed to preservation for too long in EtOH. However, we have found similar bent rostrum among specimens of <italic><tp:taxon-name><tp:taxon-name-part taxon-name-part-type="genus" reg="Terebellides">T.</tp:taxon-name-part> <tp:taxon-name-part taxon-name-part-type="species" reg="kongsrudi">kongsrudi</tp:taxon-name-part></tp:taxon-name></italic> sp. nov. (Fig. <xref ref-type="fig" rid="F12">12D</xref>, arrow), <italic><tp:taxon-name><tp:taxon-name-part taxon-name-part-type="genus" reg="Terebellides">T.</tp:taxon-name-part> <tp:taxon-name-part taxon-name-part-type="species" reg="ronningae">ronningae</tp:taxon-name-part></tp:taxon-name></italic> sp. nov. (species 7) (Fig. <xref ref-type="fig" rid="F21">21C</xref>, arrows) and <italic><tp:taxon-name><tp:taxon-name-part taxon-name-part-type="genus" reg="Terebellides">T.</tp:taxon-name-part> <tp:taxon-name-part taxon-name-part-type="species" reg="bigeniculatus">bigeniculatus</tp:taxon-name-part></tp:taxon-name></italic> (species 20 + 28) (Fig. <xref ref-type="fig" rid="F26">26E</xref>, frame) suggesting this may not be related to preservation. The abdominal uncini are quite similar to those described in <xref ref-type="bibr" rid="B23">Parapar and Hutchings (2014</xref>: 9, fig. 8C–E) also showing a small gap among the anteriormost teeth of rostrum (<xref ref-type="bibr" rid="B23">Parapar and Hutchings 2014</xref>: 8–9, fig. 8F; Fig. <xref ref-type="fig" rid="F7">7G</xref>); these features are not shared by other species of subgroup A1, i.e., <italic><tp:taxon-name><tp:taxon-name-part taxon-name-part-type="genus" reg="Terebellides">T.</tp:taxon-name-part> <tp:taxon-name-part taxon-name-part-type="species" reg="bakkeni">bakkeni</tp:taxon-name-part></tp:taxon-name></italic> sp. nov. and <italic><tp:taxon-name><tp:taxon-name-part taxon-name-part-type="genus" reg="Terebellides">T.</tp:taxon-name-part> <tp:taxon-name-part taxon-name-part-type="species" reg="kongsrudi">kongsrudi</tp:taxon-name-part></tp:taxon-name></italic> sp. nov. In all, species 11 agrees well with the redescription of <italic><tp:taxon-name><tp:taxon-name-part taxon-name-part-type="genus" reg="Terebellides">T.</tp:taxon-name-part> <tp:taxon-name-part taxon-name-part-type="species" reg="stroemii">stroemii</tp:taxon-name-part></tp:taxon-name></italic>.</p><p>Geographic and bathymetric distribution of our specimens also agree with that of <italic><tp:taxon-name><tp:taxon-name-part taxon-name-part-type="genus" reg="Terebellides">T.</tp:taxon-name-part> <tp:taxon-name-part taxon-name-part-type="species" reg="stroemii">stroemii</tp:taxon-name-part></tp:taxon-name></italic> (see <xref ref-type="bibr" rid="B23">Parapar and Hutchings 2014</xref>), with Manger (Norway) (i.e., type locality of <italic><tp:taxon-name><tp:taxon-name-part taxon-name-part-type="genus" reg="Terebellides">T.</tp:taxon-name-part> <tp:taxon-name-part taxon-name-part-type="species" reg="stroemii">stroemii</tp:taxon-name-part></tp:taxon-name></italic>; Fig. <xref ref-type="fig" rid="F10">10</xref>) being its southernmost distribution limit. The other three taxa, i.e., species 5, <italic><tp:taxon-name><tp:taxon-name-part taxon-name-part-type="genus" reg="Terebellides">T.</tp:taxon-name-part> <tp:taxon-name-part taxon-name-part-type="species" reg="europaea">europaea</tp:taxon-name-part></tp:taxon-name></italic> and <italic><tp:taxon-name><tp:taxon-name-part taxon-name-part-type="genus" reg="Terebellides">T.</tp:taxon-name-part> <tp:taxon-name-part taxon-name-part-type="species" reg="bigeniculatus">bigeniculatus</tp:taxon-name-part></tp:taxon-name></italic>, were also found near Manger, but all can be clearly distinguished morphologically from each other (see above and below for <italic><tp:taxon-name><tp:taxon-name-part taxon-name-part-type="genus" reg="Terebellides">T.</tp:taxon-name-part> <tp:taxon-name-part taxon-name-part-type="species" reg="europaea">europaea</tp:taxon-name-part></tp:taxon-name></italic> and <italic><tp:taxon-name><tp:taxon-name-part taxon-name-part-type="genus" reg="Terebellides">T.</tp:taxon-name-part> <tp:taxon-name-part taxon-name-part-type="species" reg="bigeniculatus">bigeniculatus</tp:taxon-name-part></tp:taxon-name></italic>) and species 5 belongs to Group B and seems closer morphologically to <italic><tp:taxon-name><tp:taxon-name-part taxon-name-part-type="genus" reg="Terebellides">T.</tp:taxon-name-part> <tp:taxon-name-part taxon-name-part-type="species" reg="atlantis">atlantis</tp:taxon-name-part></tp:taxon-name></italic>. On the other hand, type specimens of <italic><tp:taxon-name><tp:taxon-name-part taxon-name-part-type="genus" reg="Terebellides">T.</tp:taxon-name-part> <tp:taxon-name-part taxon-name-part-type="species" reg="stroemii">stroemii</tp:taxon-name-part></tp:taxon-name></italic> come from depths of 55–110 m (<xref ref-type="bibr" rid="B23">Parapar and Hutchings 2014</xref>) as well as specimens belonging to <italic><tp:taxon-name><tp:taxon-name-part taxon-name-part-type="genus" reg="Terebellides">T.</tp:taxon-name-part> <tp:taxon-name-part taxon-name-part-type="species" reg="europaea">europaea</tp:taxon-name-part></tp:taxon-name></italic>, <italic><tp:taxon-name><tp:taxon-name-part taxon-name-part-type="genus" reg="Terebellides">T.</tp:taxon-name-part> <tp:taxon-name-part taxon-name-part-type="species" reg="ronningae">ronningae</tp:taxon-name-part></tp:taxon-name></italic> sp. nov., <italic><tp:taxon-name><tp:taxon-name-part taxon-name-part-type="genus" reg="Terebellides">T.</tp:taxon-name-part> <tp:taxon-name-part taxon-name-part-type="species" reg="scotica">scotica</tp:taxon-name-part></tp:taxon-name></italic> sp. nov. (species 9) and species 12 (&lt;200 m), and therefore they seem to constitute a shallow-water assemblage of species from an ecological point of view.</p><p>Finally, the Icelandic specimens reported as <italic><tp:taxon-name><tp:taxon-name-part taxon-name-part-type="genus" reg="Terebellides">T.</tp:taxon-name-part> <tp:taxon-name-part taxon-name-part-type="species" reg="stroemii">stroemii</tp:taxon-name-part></tp:taxon-name></italic> by <xref ref-type="bibr" rid="B29">Parapar et al. (2011)</xref> might not correspond to this species. In fact, it is likely that they represent at least two different species, namely <italic><tp:taxon-name><tp:taxon-name-part taxon-name-part-type="genus" reg="Terebellides">T.</tp:taxon-name-part> <tp:taxon-name-part taxon-name-part-type="species" reg="bakkeni">bakkeni</tp:taxon-name-part></tp:taxon-name></italic> sp. nov. and <italic><tp:taxon-name><tp:taxon-name-part taxon-name-part-type="genus" reg="Terebellides">T.</tp:taxon-name-part> <tp:taxon-name-part taxon-name-part-type="species" reg="kongsrudi">kongsrudi</tp:taxon-name-part></tp:taxon-name></italic> sp. nov., both reported here to the North and East of Iceland. Therefore, the aforementioned specimens deserve further revision.</p></tp:treatment-sec><tp:treatment-sec><!--Section generated to contain objects referenced in tp:taxon-treatment.--><fig id="F1" position="float" orientation="portrait"><object-id xmlns:xlink="http://www.w3.org/1999/xlink" content-type="doi" xlink:type="simple">10.3897/zookeys.992.55977.figure1</object-id><object-id xmlns:xlink="http://www.w3.org/1999/xlink" content-type="arpha" xlink:type="simple">AE8C5B6E-05D3-552D-BEE3-D57B609EC8D0</object-id><label>Figure 1.</label><caption><p>Phylogenetic tree after Maximum Likelihood analyses on a concatenated dataset of cox1, 16S rDNA, ITS2, and 28S rDNA (as in <xref ref-type="bibr" rid="B22">Nygren et al. 2018</xref>). Bootstrap support values above nodes. Coloured squares indicate the major clades referred herein as Groups A–D. Within Group A, the focus of present study, subgroups A1–A4 and species 6–13, 18–21, 23, 28 are labelled.</p></caption><graphic xmlns:xlink="http://www.w3.org/1999/xlink" xlink:href="zookeys-992-001-g001.jpg" position="float" orientation="portrait" xlink:type="simple" id="oo_474795.jpg"><uri content-type="original_file" xlink:type="simple">https://binary.pensoft.net/fig/474795</uri></graphic></fig><fig id="F2" position="float" orientation="portrait"><object-id xmlns:xlink="http://www.w3.org/1999/xlink" content-type="doi" xlink:type="simple">10.3897/zookeys.992.55977.figure2</object-id><object-id xmlns:xlink="http://www.w3.org/1999/xlink" content-type="arpha" xlink:type="simple">6FF6B1A7-9A4B-57CB-B456-7E68F74CDF05</object-id><label>Figure 2.</label><caption><p>Phylogenetic tree after Maximum Likelihood analyses on a dataset of cox1 (including all sequences in <xref ref-type="bibr" rid="B22">Nygren et al. 2018</xref> and in <xref ref-type="bibr" rid="B18">Lavesque et al. 2019</xref>). Bootstrap support values above nodes. Species other than members of Group A are collapsed. Species with names refer to those dealt with in present study.</p></caption><graphic xmlns:xlink="http://www.w3.org/1999/xlink" xlink:href="zookeys-992-001-g002.jpg" position="float" orientation="portrait" xlink:type="simple" id="oo_474796.jpg"><uri content-type="original_file" xlink:type="simple">https://binary.pensoft.net/fig/474796</uri></graphic></fig><fig id="F3" position="float" orientation="portrait"><object-id xmlns:xlink="http://www.w3.org/1999/xlink" content-type="doi" xlink:type="simple">10.3897/zookeys.992.55977.figure3</object-id><object-id xmlns:xlink="http://www.w3.org/1999/xlink" content-type="arpha" xlink:type="simple">2100446A-D58E-5321-A039-4BAB45B15309</object-id><label>Figure 3.</label><caption><p><abbrev xmlns:xlink="http://www.w3.org/1999/xlink" xlink:title="stereomicroscope" id="ABBRID0EWOAG" xlink:type="simple">STM</abbrev> photographs of several <italic><tp:taxon-name><tp:taxon-name-part taxon-name-part-type="genus" reg="Terebellides">Terebellides</tp:taxon-name-part></tp:taxon-name></italic> species. <bold>A</bold><italic><tp:taxon-name><tp:taxon-name-part taxon-name-part-type="genus" reg="Terebellides">Terebellides</tp:taxon-name-part> <tp:taxon-name-part taxon-name-part-type="species" reg="bakkeni">bakkeni</tp:taxon-name-part></tp:taxon-name></italic> sp. nov. (species 10; holotype, ZMBN116395) <bold>B</bold><italic><tp:taxon-name><tp:taxon-name-part taxon-name-part-type="genus" reg="Terebellides">Terebellides</tp:taxon-name-part> <tp:taxon-name-part taxon-name-part-type="species" reg="stroemii">stroemii</tp:taxon-name-part></tp:taxon-name></italic> Sars, 1835 (species 11; non-type specimen, ZMBN116397) <bold>C</bold><italic><tp:taxon-name><tp:taxon-name-part taxon-name-part-type="genus" reg="Terebellides">Terebellides</tp:taxon-name-part> <tp:taxon-name-part taxon-name-part-type="species" reg="kongsrudi">kongsrudi</tp:taxon-name-part></tp:taxon-name></italic> sp. nov. (species 13; holotype, GNM14632) <bold>D</bold><italic><tp:taxon-name><tp:taxon-name-part taxon-name-part-type="genus" reg="Terebellides">Terebellides</tp:taxon-name-part> <tp:taxon-name-part taxon-name-part-type="species" reg="bigeniculatus">bigeniculatus</tp:taxon-name-part></tp:taxon-name></italic> Parapar, Moreira &amp; Helgason, 2011 (species 20 + 28; non-type specimen, ZMBN116514) <bold>E</bold><italic><tp:taxon-name><tp:taxon-name-part taxon-name-part-type="genus" reg="Terebellides">Terebellides</tp:taxon-name-part> <tp:taxon-name-part taxon-name-part-type="species" reg="europaea">europaea</tp:taxon-name-part></tp:taxon-name></italic> Lavesque, Hutchings, Daffe, Nygren &amp; Londoño-Mesa, 2019 (species 6; non-type specimen, GNM14628) <bold>F</bold><italic><tp:taxon-name><tp:taxon-name-part taxon-name-part-type="genus" reg="Terebellides">Terebellides</tp:taxon-name-part> <tp:taxon-name-part taxon-name-part-type="species" reg="ronningae">ronningae</tp:taxon-name-part></tp:taxon-name></italic> sp. nov. (species 7; holotype, ZMBN116357) <bold>G</bold><italic><tp:taxon-name><tp:taxon-name-part taxon-name-part-type="genus" reg="Terebellides">Terebellides</tp:taxon-name-part> <tp:taxon-name-part taxon-name-part-type="species" reg="norvegica">norvegica</tp:taxon-name-part></tp:taxon-name></italic> sp. nov. (species 8; holotype, ZMBN416378) <bold>H</bold><italic><tp:taxon-name><tp:taxon-name-part taxon-name-part-type="genus" reg="Terebellides">Terebellides</tp:taxon-name-part> <tp:taxon-name-part taxon-name-part-type="species" reg="scotica">scotica</tp:taxon-name-part></tp:taxon-name></italic> sp. nov. (species 9; holotype, ZMBN116385). Abbreviations: <abbrev xmlns:xlink="http://www.w3.org/1999/xlink" xlink:title="branchial dorsal lobes" id="ABBRID0EJSAG" xlink:type="simple">bdl</abbrev> – branchial dorsal lobe; <abbrev xmlns:xlink="http://www.w3.org/1999/xlink" xlink:title="branchial ventral lobes" id="ABBRID0ENSAG" xlink:type="simple">bvl</abbrev> – branchial ventral lobe; <abbrev xmlns:xlink="http://www.w3.org/1999/xlink" xlink:title="thoracic chaetiger" id="ABBRID0ERSAG" xlink:type="simple">TC</abbrev> – thoracic chaetiger.</p></caption><graphic xmlns:xlink="http://www.w3.org/1999/xlink" xlink:href="zookeys-992-001-g003.jpg" position="float" orientation="portrait" xlink:type="simple" id="oo_474797.jpg"><uri content-type="original_file" xlink:type="simple">https://binary.pensoft.net/fig/474797</uri></graphic></fig><fig id="F4" position="float" orientation="portrait"><object-id xmlns:xlink="http://www.w3.org/1999/xlink" content-type="doi" xlink:type="simple">10.3897/zookeys.992.55977.figure4</object-id><object-id xmlns:xlink="http://www.w3.org/1999/xlink" content-type="arpha" xlink:type="simple">062EB7D0-B88C-521E-8EC1-4A2972B29721</object-id><label>Figure 4.</label><caption><p>Line drawings of several <italic><tp:taxon-name><tp:taxon-name-part taxon-name-part-type="genus" reg="Terebellides">Terebellides</tp:taxon-name-part></tp:taxon-name></italic> species. <bold>A</bold><italic><tp:taxon-name><tp:taxon-name-part taxon-name-part-type="genus" reg="Terebellides">Terebellides</tp:taxon-name-part> <tp:taxon-name-part taxon-name-part-type="species" reg="bakkeni">bakkeni</tp:taxon-name-part></tp:taxon-name></italic> sp. nov. (species 10; holotype, ZMBN116395), anterior end, right lateral view <bold>B</bold><italic><tp:taxon-name><tp:taxon-name-part taxon-name-part-type="genus" reg="Terebellides">Terebellides</tp:taxon-name-part> <tp:taxon-name-part taxon-name-part-type="species" reg="stroemii">stroemii</tp:taxon-name-part></tp:taxon-name></italic> Sars, 1835 (species 11; non-type specimen, ZMBN116397), anterior end, right lateral view <bold>C</bold><italic><tp:taxon-name><tp:taxon-name-part taxon-name-part-type="genus" reg="Terebellides">Terebellides</tp:taxon-name-part> <tp:taxon-name-part taxon-name-part-type="species" reg="kongsrudi">kongsrudi</tp:taxon-name-part></tp:taxon-name></italic> sp. nov. (species 13; holotype, GNM14632), anterior end, left lateral view <bold>D</bold><italic><tp:taxon-name><tp:taxon-name-part taxon-name-part-type="genus" reg="Terebellides">Terebellides</tp:taxon-name-part> <tp:taxon-name-part taxon-name-part-type="species" reg="bigeniculatus">bigeniculatus</tp:taxon-name-part></tp:taxon-name></italic> Parapar, Moreira &amp; Helgason, 2011 (species 20 + 28; non-type specimen, ZMBN116514), anterior end, left lateral view. Abbreviations: <abbrev xmlns:xlink="http://www.w3.org/1999/xlink" xlink:title="branchial dorsal lobe" id="ABBRID0EDXAG" xlink:type="simple">bdl</abbrev> – branchial dorsal lobe; <abbrev xmlns:xlink="http://www.w3.org/1999/xlink" xlink:title="branchial ventral lobes" id="ABBRID0EHXAG" xlink:type="simple">bvl</abbrev> – branchial ventral lobes; <abbrev xmlns:xlink="http://www.w3.org/1999/xlink" xlink:title="dorsal projection of notopodium" id="ABBRID0ELXAG" xlink:type="simple">dpn</abbrev> – dorsal projection of notopodium ; <abbrev xmlns:xlink="http://www.w3.org/1999/xlink" xlink:title="thoracic chaetiger" id="ABBRID0EPXAG" xlink:type="simple">TC</abbrev> – thoracic chaetiger.</p></caption><graphic xmlns:xlink="http://www.w3.org/1999/xlink" xlink:href="zookeys-992-001-g004.jpg" position="float" orientation="portrait" xlink:type="simple" id="oo_474798.jpg"><uri content-type="original_file" xlink:type="simple">https://binary.pensoft.net/fig/474798</uri></graphic></fig><fig id="F7" position="float" orientation="portrait"><object-id xmlns:xlink="http://www.w3.org/1999/xlink" content-type="doi" xlink:type="simple">10.3897/zookeys.992.55977.figure7</object-id><object-id xmlns:xlink="http://www.w3.org/1999/xlink" content-type="arpha" xlink:type="simple">DCB51A85-E73C-58C5-A87A-F722135502ED</object-id><label>Figure 7.</label><caption><p><italic><tp:taxon-name><tp:taxon-name-part taxon-name-part-type="genus" reg="Terebellides">Terebellides</tp:taxon-name-part> <tp:taxon-name-part taxon-name-part-type="species" reg="stroemii">stroemii</tp:taxon-name-part></tp:taxon-name></italic> Sars, 1835 (species 11; non-type specimen, <named-content xmlns:xlink="http://www.w3.org/1999/xlink" content-type="dwc:institutional_code" xlink:type="simple">ZMBN</named-content> 116399), <abbrev xmlns:xlink="http://www.w3.org/1999/xlink" xlink:title="Scanning Electron Microscopy" id="ABBRID0EMFBG" xlink:type="simple">SEM</abbrev> micrographs. <bold>A</bold> anterior end, right lateral view <bold>B</bold> TC6 to TC8, lateral view <bold>C</bold> geniculate chaetae <bold>D</bold> TC4 and TC5, nephridial papillae <bold>E, F</bold> thoracic uncini (arrow in <bold>E</bold> pointing to rostrum curved at distal end) <bold>G</bold> abdominal uncini. Abbreviations: <abbrev xmlns:xlink="http://www.w3.org/1999/xlink" xlink:title="branchial dorsal lobes" id="ABBRID0E5FBG" xlink:type="simple">bdl</abbrev> – branchial dorsal lobes; <abbrev xmlns:xlink="http://www.w3.org/1999/xlink" xlink:title="dorsal projection of notopodium" id="ABBRID0ECGBG" xlink:type="simple">dpn</abbrev> – dorsal projection of notopodium; <abbrev xmlns:xlink="http://www.w3.org/1999/xlink" xlink:title="nephridial papilla" id="ABBRID0EGGBG" xlink:type="simple">np</abbrev> – nephridial papilla; <abbrev xmlns:xlink="http://www.w3.org/1999/xlink" xlink:title="thoracic chaetiger" id="ABBRID0EKGBG" xlink:type="simple">TC</abbrev> – thoracic chaetiger; <abbrev xmlns:xlink="http://www.w3.org/1999/xlink" xlink:title="thoracic dorsal papilla" id="ABBRID0EOGBG" xlink:type="simple">tdp</abbrev> – thoracic dorsal papilla; <abbrev xmlns:xlink="http://www.w3.org/1999/xlink" xlink:title="tentacular membrane" id="ABBRID0ESGBG" xlink:type="simple">tm</abbrev> – tentacular membrane.</p></caption><graphic xmlns:xlink="http://www.w3.org/1999/xlink" xlink:href="zookeys-992-001-g007.jpg" position="float" orientation="portrait" xlink:type="simple" id="oo_474801.jpg"><uri content-type="original_file" xlink:type="simple">https://binary.pensoft.net/fig/474801</uri></graphic></fig><fig id="F8" position="float" orientation="portrait"><object-id xmlns:xlink="http://www.w3.org/1999/xlink" content-type="doi" xlink:type="simple">10.3897/zookeys.992.55977.figure8</object-id><object-id xmlns:xlink="http://www.w3.org/1999/xlink" content-type="arpha" xlink:type="simple">BAE3E2BE-91EF-5278-BE98-7BA90D2A47E6</object-id><label>Figure 8.</label><caption><p>Geographic distribution of <bold>A</bold><italic><tp:taxon-name><tp:taxon-name-part taxon-name-part-type="genus" reg="Terebellides">T.</tp:taxon-name-part> <tp:taxon-name-part taxon-name-part-type="species" reg="bakkeni">bakkeni</tp:taxon-name-part></tp:taxon-name></italic> sp. nov. <bold>B</bold><italic><tp:taxon-name><tp:taxon-name-part taxon-name-part-type="genus" reg="Terebellides">T.</tp:taxon-name-part> <tp:taxon-name-part taxon-name-part-type="species" reg="stroemii">stroemii</tp:taxon-name-part></tp:taxon-name></italic> Sars, 1835 <bold>C</bold><italic><tp:taxon-name><tp:taxon-name-part taxon-name-part-type="genus" reg="Terebellides">T.</tp:taxon-name-part> <tp:taxon-name-part taxon-name-part-type="species" reg="kongsrudi">kongsrudi</tp:taxon-name-part></tp:taxon-name></italic> sp. nov. <bold>D</bold><italic><tp:taxon-name><tp:taxon-name-part taxon-name-part-type="genus" reg="Terebellides">T.</tp:taxon-name-part> <tp:taxon-name-part taxon-name-part-type="species" reg="bigeniculatus">bigeniculatus</tp:taxon-name-part></tp:taxon-name></italic> Parapar, Moreira &amp; Helgason, 2011.</p></caption><graphic xmlns:xlink="http://www.w3.org/1999/xlink" xlink:href="zookeys-992-001-g008.jpg" position="float" orientation="portrait" xlink:type="simple" id="oo_474802.jpg"><uri content-type="original_file" xlink:type="simple">https://binary.pensoft.net/fig/474802</uri></graphic></fig><fig id="F9" position="float" orientation="portrait"><object-id xmlns:xlink="http://www.w3.org/1999/xlink" content-type="doi" xlink:type="simple">10.3897/zookeys.992.55977.figure9</object-id><object-id xmlns:xlink="http://www.w3.org/1999/xlink" content-type="arpha" xlink:type="simple">28D7AAD3-3EEA-5425-A316-489D34572932</object-id><label>Figure 9.</label><caption><p>Bathymetric distribution of <italic><tp:taxon-name><tp:taxon-name-part taxon-name-part-type="genus" reg="Terebellides">Terebellides</tp:taxon-name-part></tp:taxon-name></italic> species studied in this work. Subgroups (A1–3) within group A sensu <xref ref-type="bibr" rid="B22">Nygren et al. (2018)</xref> are indicated.</p></caption><graphic xmlns:xlink="http://www.w3.org/1999/xlink" xlink:href="zookeys-992-001-g009.jpg" position="float" orientation="portrait" xlink:type="simple" id="oo_474803.jpg"><uri content-type="original_file" xlink:type="simple">https://binary.pensoft.net/fig/474803</uri></graphic></fig><fig id="F17" position="float" orientation="portrait"><object-id xmlns:xlink="http://www.w3.org/1999/xlink" content-type="doi" xlink:type="simple">10.3897/zookeys.992.55977.figure17</object-id><object-id xmlns:xlink="http://www.w3.org/1999/xlink" content-type="arpha" xlink:type="simple">F8F77A6E-3E2F-5851-B542-B34600323F24</object-id><label>Figure 17.</label><caption><p>Relationship between number of abdominal chaetigers and body length (complete specimens) for <italic><tp:taxon-name><tp:taxon-name-part taxon-name-part-type="genus" reg="Terebellides">Terebellides</tp:taxon-name-part></tp:taxon-name></italic> species described in this work.</p></caption><graphic xmlns:xlink="http://www.w3.org/1999/xlink" xlink:href="zookeys-992-001-g017.jpg" position="float" orientation="portrait" xlink:type="simple" id="oo_474811.jpg"><uri content-type="original_file" xlink:type="simple">https://binary.pensoft.net/fig/474811</uri></graphic></fig><fig id="F28" position="float" orientation="portrait"><object-id xmlns:xlink="http://www.w3.org/1999/xlink" content-type="doi" xlink:type="simple">10.3897/zookeys.992.55977.figure28</object-id><object-id xmlns:xlink="http://www.w3.org/1999/xlink" content-type="arpha" xlink:type="simple">8AE36AB9-D85F-5291-AFAD-1EBDACC3F13E</object-id><label>Figure 28.</label><caption><p><abbrev xmlns:xlink="http://www.w3.org/1999/xlink" xlink:title="Scanning Electron Microscopy" id="ABBRID0EBIDK" xlink:type="simple">SEM</abbrev> micrographs of abdominal uncini types of <italic><tp:taxon-name><tp:taxon-name-part taxon-name-part-type="genus" reg="Terebellides">Terebellides</tp:taxon-name-part></tp:taxon-name></italic> species. <bold>A</bold><italic><tp:taxon-name><tp:taxon-name-part taxon-name-part-type="genus" reg="Terebellides">T.</tp:taxon-name-part> <tp:taxon-name-part taxon-name-part-type="species" reg="kongsrudi">kongsrudi</tp:taxon-name-part></tp:taxon-name></italic> sp. nov. (species 13; <named-content xmlns:xlink="http://www.w3.org/1999/xlink" content-type="dwc:institutional_code" xlink:type="simple">ZMBN</named-content>-116409) <bold>B</bold><italic><tp:taxon-name><tp:taxon-name-part taxon-name-part-type="genus" reg="Terebellides">T.</tp:taxon-name-part> <tp:taxon-name-part taxon-name-part-type="species" reg="bigeniculatus">bigeniculatus</tp:taxon-name-part></tp:taxon-name></italic> Parapar, Moreira &amp; Helgason, 2011 (species 20 + 28; <named-content xmlns:xlink="http://www.w3.org/1999/xlink" content-type="dwc:institutional_code" xlink:type="simple">ZMBN</named-content>-116513) <bold>C</bold><italic><tp:taxon-name><tp:taxon-name-part taxon-name-part-type="genus" reg="Terebellides">T.</tp:taxon-name-part> <tp:taxon-name-part taxon-name-part-type="species" reg="ronningae">ronningae</tp:taxon-name-part></tp:taxon-name></italic> sp. nov. (species 7; <named-content xmlns:xlink="http://www.w3.org/1999/xlink" content-type="dwc:institutional_code" xlink:type="simple">ZMBN</named-content>-116353) <bold>D</bold><italic><tp:taxon-name><tp:taxon-name-part taxon-name-part-type="genus" reg="Terebellides">Terebellides</tp:taxon-name-part> <tp:taxon-name-part taxon-name-part-type="species" reg="stroemii">stroemii</tp:taxon-name-part></tp:taxon-name></italic> Sars, 1835 (species 11; <named-content xmlns:xlink="http://www.w3.org/1999/xlink" content-type="dwc:institutional_code" xlink:type="simple">ZMBN</named-content>-116399). Abbreviations: ctr – capitium teeth row; <abbrev xmlns:xlink="http://www.w3.org/1999/xlink" xlink:title="rostrum" id="ABBRID0EALDK" xlink:type="simple">ros</abbrev> – rostrum.</p></caption><graphic xmlns:xlink="http://www.w3.org/1999/xlink" xlink:href="zookeys-992-001-g028.jpg" position="float" orientation="portrait" xlink:type="simple" id="oo_474822.jpg"><uri content-type="original_file" xlink:type="simple">https://binary.pensoft.net/fig/474822</uri></graphic></fig><supplementary-material xmlns:xlink="http://www.w3.org/1999/xlink" id="S1" position="float" orientation="portrait" xlink:type="simple"><object-id content-type="doi" xlink:type="simple">10.3897/zookeys.992.55977.suppl1</object-id><object-id content-type="arpha" xlink:type="simple">99147CA8-AF03-59EB-A6B3-5B05D98752E1</object-id><label>Supplementary material 1</label><caption><p>Table S1. Locality and collecting data, museum registration numbers and references to figures of <italic><tp:taxon-name><tp:taxon-name-part taxon-name-part-type="genus" reg="Terebellides">Terebellides</tp:taxon-name-part></tp:taxon-name></italic> specimens</p></caption><statement content-type="dataType"><label>Data type</label><p>occurences</p></statement><statement content-type="notes"><label>Explanation note</label><p>Locality and collecting data, museum registration numbers and references to figures of <italic><tp:taxon-name><tp:taxon-name-part taxon-name-part-type="genus" reg="Terebellides">Terebellides</tp:taxon-name-part></tp:taxon-name></italic> specimens described in this work. Country names are transcribed from original museum vials.</p></statement><media xlink:href="zookeys-992-001-s001.doc" mimetype="application" mime-subtype="msword" position="float" orientation="portrait" xlink:type="simple" id="oo_474823.doc"><uri content-type="original_file" xlink:type="simple">https://binary.pensoft.net/file/474823</uri></media><permissions><license xlink:type="simple"><license-p>This dataset is made available under the Open Database License (http://opendatacommons.org/licenses/odbl/1.0/). The Open Database License (ODbL) is a license agreement intended to allow users to freely share, modify, and use this Dataset while maintaining this same freedom for others, provided that the original source and author(s) are credited.</license-p></license></permissions><attrib specific-use="authors">Julio Parapar, María Capa, Arne Nygren, Juan Moreira</attrib></supplementary-material><supplementary-material xmlns:xlink="http://www.w3.org/1999/xlink" id="S2" position="float" orientation="portrait" xlink:type="simple"><object-id content-type="doi" xlink:type="simple">10.3897/zookeys.992.55977.suppl2</object-id><object-id content-type="arpha" xlink:type="simple">47544F7E-6FAA-523C-914A-EBC7A7EF6D8F</object-id><label>Supplementary material 2</label><caption><p>Table S2. List of <abbrev xlink:title="cytochrome c oxidase subunit I" id="ABBRID0EHBGK" xlink:type="simple">COI</abbrev> sequences considered in present study (Group A), museum vouchers and GenBank accession numbers</p></caption><statement content-type="dataType"><label>Data type</label><p><abbrev xlink:title="cytochrome c oxidase subunit I" id="ABBRID0EOBGK" xlink:type="simple">COI</abbrev> sequences, museum vouchers and GenBank accession numbers</p></statement><statement content-type="notes"><label>Explanation note</label><p>List of COI sequences considered in present study (Group A), museum vouchers and GenBank accession numbers. Abbreviations of housing institutions: ZMBN = Department of Natural History, University Museum of Bergen; GNM = The Gothenburg Museum of Natural History; NTNU-VM = Norwegian University of Science and Technology, University Museum, Trondheim; <abbrev content-type="institution" xlink:title="Senckenberg Museum Frankfurt" id="ABBRID0ERCGK" xlink:type="simple">SMF</abbrev> = Senckenberg Museum Frankfurt.</p></statement><media xlink:href="zookeys-992-001-s002.docx" mimetype="application" mime-subtype="vnd.openxmlformats-officedocument.wordprocessingml.document" position="float" orientation="portrait" xlink:type="simple" id="oo_474824.docx"><uri content-type="original_file" xlink:type="simple">https://binary.pensoft.net/file/474824</uri></media><permissions><license xlink:type="simple"><license-p>This dataset is made available under the Open Database License (http://opendatacommons.org/licenses/odbl/1.0/). The Open Database License (ODbL) is a license agreement intended to allow users to freely share, modify, and use this Dataset while maintaining this same freedom for others, provided that the original source and author(s) are credited.</license-p></license></permissions><attrib specific-use="authors">Julio Parapar, María Capa, Arne Nygren, Juan Moreira</attrib></supplementary-material><fig id="F12" position="float" orientation="portrait"><object-id xmlns:xlink="http://www.w3.org/1999/xlink" content-type="doi" xlink:type="simple">10.3897/zookeys.992.55977.figure12</object-id><object-id xmlns:xlink="http://www.w3.org/1999/xlink" content-type="arpha" xlink:type="simple">004DD59B-8DBC-5A2F-AD72-D6CF63FF6989</object-id><label>Figure 12.</label><caption><p><italic><tp:taxon-name><tp:taxon-name-part taxon-name-part-type="genus" reg="Terebellides">Terebellides</tp:taxon-name-part> <tp:taxon-name-part taxon-name-part-type="species" reg="kongsrudi">kongsrudi</tp:taxon-name-part></tp:taxon-name></italic> sp. nov. (species 13; paratype, <named-content xmlns:xlink="http://www.w3.org/1999/xlink" content-type="dwc:institutional_code" xlink:type="simple">ZMBN</named-content> 116409), <abbrev xmlns:xlink="http://www.w3.org/1999/xlink" xlink:title="Scanning Electron Microscopy" id="ABBRID0E2CBI" xlink:type="simple">SEM</abbrev> micrographs. <bold>A</bold> TC6 (TU1) geniculate chaeta <bold>B</bold> detail of geniculate chaeta (arrow pointing to capitium) <bold>C–E</bold> thoracic uncini, lateral and frontal views (arrow in <bold>D</bold> pointing to rostrum curved at distal end) <bold>F</bold> abdominal unciniger <bold>G</bold> abdominal uncini, frontal view (framed in <bold>F</bold>).</p></caption><graphic xmlns:xlink="http://www.w3.org/1999/xlink" xlink:href="zookeys-992-001-g012.jpg" position="float" orientation="portrait" xlink:type="simple" id="oo_474806.jpg"><uri content-type="original_file" xlink:type="simple">https://binary.pensoft.net/fig/474806</uri></graphic></fig><fig id="F21" position="float" orientation="portrait"><object-id xmlns:xlink="http://www.w3.org/1999/xlink" content-type="doi" xlink:type="simple">10.3897/zookeys.992.55977.figure21</object-id><object-id xmlns:xlink="http://www.w3.org/1999/xlink" content-type="arpha" xlink:type="simple">C44FAFC6-B34C-5FD9-A9AC-433C965BBEC6</object-id><label>Figure 21.</label><caption><p><italic><tp:taxon-name><tp:taxon-name-part taxon-name-part-type="genus" reg="Terebellides">Terebellides</tp:taxon-name-part> <tp:taxon-name-part taxon-name-part-type="species" reg="ronningae">ronningae</tp:taxon-name-part></tp:taxon-name></italic> sp. nov. (species 7; paratypes, <named-content xmlns:xlink="http://www.w3.org/1999/xlink" content-type="dwc:institutional_code" xlink:type="simple">ZMBN</named-content> 116349 and <named-content xmlns:xlink="http://www.w3.org/1999/xlink" content-type="dwc:institutional_code" xlink:type="simple">ZMBN</named-content> 116353), <abbrev xmlns:xlink="http://www.w3.org/1999/xlink" xlink:title="Scanning Electron Microscopy" id="ABBRID0EKWDI" xlink:type="simple">SEM</abbrev> micrographs. <bold>A</bold> TC6 (TU1), geniculate chaetae <bold>B</bold> geniculate chaeta, detail (framed in <bold>A</bold>) <bold>C–E</bold> thoracic uncini (arrows in <bold>C</bold> pointing to rostrum curved at distal end) <bold>F</bold> abdominal uncini. Abbreviations: <abbrev xmlns:xlink="http://www.w3.org/1999/xlink" xlink:title="capitium" id="ABBRID0E1WDI" xlink:type="simple">cap</abbrev> – capitium; <abbrev xmlns:xlink="http://www.w3.org/1999/xlink" xlink:title="first row of capitium teeth" id="ABBRID0E5WDI" xlink:type="simple">ctr1</abbrev>/2 – first and second rows of capitium teeth; <abbrev xmlns:xlink="http://www.w3.org/1999/xlink" xlink:title="rostrum" id="ABBRID0ECXDI" xlink:type="simple">ros</abbrev> – rostrum.</p></caption><graphic xmlns:xlink="http://www.w3.org/1999/xlink" xlink:href="zookeys-992-001-g021.jpg" position="float" orientation="portrait" xlink:type="simple" id="oo_474815.jpg"><uri content-type="original_file" xlink:type="simple">https://binary.pensoft.net/fig/474815</uri></graphic></fig><fig id="F26" position="float" orientation="portrait"><object-id xmlns:xlink="http://www.w3.org/1999/xlink" content-type="doi" xlink:type="simple">10.3897/zookeys.992.55977.figure26</object-id><object-id xmlns:xlink="http://www.w3.org/1999/xlink" content-type="arpha" xlink:type="simple">4B2B7685-2216-5FB7-8457-C22261B320F3</object-id><label>Figure 26.</label><caption><p><italic><tp:taxon-name><tp:taxon-name-part taxon-name-part-type="genus" reg="Terebellides">Terebellides</tp:taxon-name-part> <tp:taxon-name-part taxon-name-part-type="species" reg="bigeniculatus">bigeniculatus</tp:taxon-name-part></tp:taxon-name></italic> Parapar, Moreira &amp; Helgason, 2011 (species 20 + 28; non-type specimens, <named-content xmlns:xlink="http://www.w3.org/1999/xlink" content-type="dwc:institutional_code" xlink:type="simple">ZMBN</named-content> 116512 and ZMBM 116513), <abbrev xmlns:xlink="http://www.w3.org/1999/xlink" xlink:title="Scanning Electron Microscopy" id="ABBRID0E2DBK" xlink:type="simple">SEM</abbrev> micrographs. <bold>A</bold> anterior end, left lateral view <bold>B</bold> branchiae, ventral view <bold>C</bold> TC5 and TC6 (framed: geniculate chaetae location) <bold>D</bold> geniculate chaeta (framed in <bold>C</bold>) <bold>E</bold> thoracic uncini (framed: uncinus rostrum with curved distal end) <bold>F</bold> abdominal uncini. Abbreviations: <abbrev xmlns:xlink="http://www.w3.org/1999/xlink" xlink:title="branchial dorsal lobes" id="ABBRID0ENEBK" xlink:type="simple">bdl</abbrev> – branchial dorsal lobe; <abbrev xmlns:xlink="http://www.w3.org/1999/xlink" xlink:title="thoracic chaetiger" id="ABBRID0EREBK" xlink:type="simple">TC</abbrev> – thoracic chaetiger.</p></caption><graphic xmlns:xlink="http://www.w3.org/1999/xlink" xlink:href="zookeys-992-001-g026.jpg" position="float" orientation="portrait" xlink:type="simple" id="oo_474820.jpg"><uri content-type="original_file" xlink:type="simple">https://binary.pensoft.net/fig/474820</uri></graphic></fig></tp:treatment-sec><ref-list><ref id="B22"><mixed-citation xmlns:xlink="http://www.w3.org/1999/xlink" xlink:type="simple"><person-group><name name-style="western"><surname>Nygren</surname><given-names>A</given-names></name><name name-style="western"><surname>Parapar</surname><given-names>J</given-names></name><name name-style="western"><surname>Pons</surname><given-names>J</given-names></name><name name-style="western"><surname>Meißner</surname><given-names>K</given-names></name><name name-style="western"><surname>Bakken</surname><given-names>T</given-names></name><name name-style="western"><surname>Kongsrud</surname><given-names>JA</given-names></name><name name-style="western"><surname>Oug</surname><given-names>E</given-names></name><name name-style="western"><surname>Gaeva</surname><given-names>D</given-names></name><name name-style="western"><surname>Sikorski</surname><given-names>A</given-names></name><name name-style="western"><surname>Johansen</surname><given-names>RA</given-names></name><name name-style="western"><surname>Hutchings</surname><given-names>PA</given-names></name><name name-style="western"><surname>Lavesque</surname><given-names>N</given-names></name><name name-style="western"><surname>Capa</surname><given-names>M</given-names></name></person-group> (<year>2018</year>) A mega-cryptic species complex hidden among one of the most common annelids in the North East Atlantic. PLOS ONE 13(6): e0198356. <ext-link xlink:type="simple" ext-link-type="doi" xlink:href="10.1371/journal.pone.0198356">https://doi.org/10.1371/journal.pone.0198356</ext-link></mixed-citation></ref><ref id="B18"><mixed-citation xmlns:xlink="http://www.w3.org/1999/xlink" xlink:type="simple"><person-group><name name-style="western"><surname>Lavesque</surname><given-names>N</given-names></name><name name-style="western"><surname>Hutchings</surname><given-names>P</given-names></name><name name-style="western"><surname>Daffe</surname><given-names>G</given-names></name><name name-style="western"><surname>Nygren</surname><given-names>A</given-names></name><name name-style="western"><surname>Londoño-Mesa</surname><given-names>MH</given-names></name></person-group> (<year>2019</year>) <article-title>A revision of the French <tp:taxon-name><tp:taxon-name-part taxon-name-part-type="family">Trichobranchidae</tp:taxon-name-part></tp:taxon-name> (<tp:taxon-name><tp:taxon-name-part taxon-name-part-type="class">Polychaeta</tp:taxon-name-part></tp:taxon-name>), with descriptions of nine new species.</article-title><source>Zootaxa</source><volume>4664</volume>(<issue>2</issue>): <fpage>151</fpage>–<lpage>190</lpage>. <ext-link xlink:type="simple" ext-link-type="doi" xlink:href="10.11646/zootaxa.4664.2.1">https://doi.org/10.11646/zootaxa.4664.2.1</ext-link></mixed-citation></ref><ref id="B23"><mixed-citation xmlns:xlink="http://www.w3.org/1999/xlink" xlink:type="simple"><person-group><name name-style="western"><surname>Parapar</surname><given-names>J</given-names></name><name name-style="western"><surname>Hutchings</surname><given-names>P</given-names></name></person-group> (<year>2014</year>) <article-title>Redescription of <italic><tp:taxon-name><tp:taxon-name-part taxon-name-part-type="genus">Terebellides</tp:taxon-name-part> <tp:taxon-name-part taxon-name-part-type="species">stroemii</tp:taxon-name-part></tp:taxon-name></italic> (<tp:taxon-name><tp:taxon-name-part taxon-name-part-type="class">Polychaeta</tp:taxon-name-part></tp:taxon-name>, <tp:taxon-name><tp:taxon-name-part taxon-name-part-type="family">Trichobranchidae</tp:taxon-name-part></tp:taxon-name>) and designation of a neotype.</article-title><source>Journal of the Marine Biological Association of the United Kingdom</source><volume>95</volume>: <fpage>323</fpage>–<lpage>337</lpage>. <ext-link xlink:type="simple" ext-link-type="doi" xlink:href="10.1017/S0025315414000903">https://doi.org/10.1017/S0025315414000903</ext-link></mixed-citation></ref><ref id="B29"><mixed-citation xmlns:xlink="http://www.w3.org/1999/xlink" xlink:type="simple"><person-group><name name-style="western"><surname>Parapar</surname><given-names>J</given-names></name><name name-style="western"><surname>Moreira</surname><given-names>J</given-names></name><name name-style="western"><surname>Helgason</surname><given-names>GV</given-names></name></person-group> (<year>2011</year>) <article-title>Taxonomy and distribution of <italic><tp:taxon-name><tp:taxon-name-part taxon-name-part-type="genus">Terebellides</tp:taxon-name-part></tp:taxon-name></italic> (<tp:taxon-name><tp:taxon-name-part taxon-name-part-type="class">Polychaeta</tp:taxon-name-part></tp:taxon-name>, <tp:taxon-name><tp:taxon-name-part taxon-name-part-type="family">Trichobranchidae</tp:taxon-name-part></tp:taxon-name>) in Icelandic waters, with the description of a new species.</article-title><source>Zootaxa</source><volume>2983</volume>: <fpage>1</fpage>–<lpage>20</lpage>. <ext-link xlink:type="simple" ext-link-type="doi" xlink:href="10.11646/zootaxa.2983.1.1">https://doi.org/10.11646/zootaxa.2983.1.1</ext-link></mixed-citation></ref></ref-list></tp:taxon-treatment>
