# Supplementary material for: To name but a few: descriptions of five new species of Terebellides (Annelida, Trichobranchidae) from the North East Atlantic
Source: Zookeys. 2020 Nov 12;992:1–58. doi: 10.3897/zookeys.992.55977 (PMC7677295; doi:10.3897/zookeys.992.55977)
Supplement: XML Treatment for Terebellides ronningae [file zookeys.992.55977-treatment8.xml]

<!DOCTYPE tp:taxon-treatment
  PUBLIC "-//TaxonX//DTD Taxonomic Treatment Publishing DTD v0 20100105//EN" "tax-treatment-NSO.dtd">
<tp:taxon-treatment xmlns:tp="http://www.plazi.org/taxpub"><tp:treatment-meta><kwd-group><label>Taxon classification</label><kwd><named-content xmlns:xlink="http://www.w3.org/1999/xlink" content-type="kingdom">Animalia</named-content></kwd><kwd><named-content xmlns:xlink="http://www.w3.org/1999/xlink" content-type="order">Terebellida</named-content></kwd><kwd><named-content xmlns:xlink="http://www.w3.org/1999/xlink" content-type="family">Trichobranchidae</named-content></kwd></kwd-group><mixed-citation publication-type="journal"><person-group><name><surname>Parapar</surname><given-names>Julio</given-names></name><name><surname>Capa</surname><given-names>María</given-names></name><name><surname>Nygren</surname><given-names>Arne</given-names></name><name><surname>Moreira</surname><given-names>Juan</given-names></name></person-group><article-title>To name but a few: descriptions of five new species of <italic><tp:taxon-name><tp:taxon-name-part taxon-name-part-type="genus" reg="Terebellides">Terebellides</tp:taxon-name-part></tp:taxon-name></italic> (<tp:taxon-name><tp:taxon-name-part taxon-name-part-type="phylum">Annelida</tp:taxon-name-part></tp:taxon-name>, <tp:taxon-name><tp:taxon-name-part taxon-name-part-type="family">Trichobranchidae</tp:taxon-name-part></tp:taxon-name>) from the North East Atlantic</article-title><source>Zookeys</source><day>12</day><month>11</month><year>2020</year><volume>992</volume><fpage>1</fpage><lpage>58</lpage><pub-id pub-id-type="doi">10.3897/zookeys.992.55977</pub-id></mixed-citation></tp:treatment-meta><tp:nomenclature><tp:taxon-name><object-id xmlns:xlink="http://www.w3.org/1999/xlink" content-type="arpha" xlink:type="simple">3727819C-0357-5682-94EA-4F34A3ED8A51</object-id>
                <tp:taxon-name-part taxon-name-part-type="genus" reg="Terebellides">Terebellides</tp:taxon-name-part>
                <tp:taxon-name-part taxon-name-part-type="species" reg="ronningae">ronningae</tp:taxon-name-part>
                <object-id xmlns:xlink="http://www.w3.org/1999/xlink" content-type="zoobank" xlink:type="simple">http://zoobank.org/7A447FDE-5934-483F-95F3-D178A0857A4A</object-id>
              </tp:taxon-name><tp:taxon-status xmlns:xlink="http://www.w3.org/1999/xlink" xlink:type="simple">sp. nov.</tp:taxon-status><xref ref-type="fig" rid="F1">Figs 1</xref><xref ref-type="fig" rid="F2">, 2</xref><xref ref-type="fig" rid="F3">, 3F</xref><xref ref-type="fig" rid="F9">, 9</xref><xref ref-type="fig" rid="F10">, 10</xref><xref ref-type="fig" rid="F14">, 14B</xref><xref ref-type="fig" rid="F17">, 17D</xref><xref ref-type="fig" rid="F18">, 18B</xref><xref ref-type="fig" rid="F19">, 19B</xref><xref ref-type="fig" rid="F20">, 20</xref><xref ref-type="fig" rid="F21">, 21</xref><xref ref-type="fig" rid="F28">, 28C</xref><xref ref-type="table" rid="T1">; Table 1</xref><xref ref-type="supplementary-material" rid="S1">; Suppl. material 1</xref><xref ref-type="supplementary-material" rid="S2">: Table S1; Suppl. material 2: Table S2</xref><tp:nomenclature-citation-list><tp:nomenclature-citation><tp:taxon-name>
                <tp:taxon-name-part taxon-name-part-type="genus" reg="Terebellides"/>
                <tp:taxon-name-part taxon-name-part-type="species" reg="ronningae"/></tp:taxon-name><comment>Species 7 – <xref ref-type="bibr" rid="B22">Nygren et al. 2018</xref>: 18–22, figs 5, 6, 10, Suppl. material <xref ref-type="supplementary-material" rid="S1">1</xref>: Table S1. </comment></tp:nomenclature-citation></tp:nomenclature-citation-list></tp:nomenclature><tp:treatment-sec sec-type="M﻿aterial examined" id="SECID0EYVCI"><title>M﻿aterial examined.</title><p><bold>Type material. <italic>Holotype</italic></bold>: ZMBN116357. <bold><italic>Paratypes</italic></bold> (8 specs): Norwegian coast (<named-content xmlns:xlink="http://www.w3.org/1999/xlink" content-type="dwc:institutional_code" xlink:type="simple">ZMBN</named-content> 116350, <named-content xmlns:xlink="http://www.w3.org/1999/xlink" content-type="dwc:institutional_code" xlink:type="simple">ZMBN</named-content> 116352, <named-content xmlns:xlink="http://www.w3.org/1999/xlink" content-type="dwc:institutional_code" xlink:type="simple">ZMBN</named-content> 116353, <named-content xmlns:xlink="http://www.w3.org/1999/xlink" content-type="dwc:institutional_code" xlink:type="simple">ZMBN</named-content> 116354, <named-content xmlns:xlink="http://www.w3.org/1999/xlink" content-type="dwc:institutional_code" xlink:type="simple">ZMBN</named-content> 116355, <named-content xmlns:xlink="http://www.w3.org/1999/xlink" content-type="dwc:institutional_code" xlink:type="simple">ZMBN</named-content> 116356, <named-content xmlns:xlink="http://www.w3.org/1999/xlink" content-type="dwc:institutional_code" xlink:type="simple">ZMBN</named-content> 116358, <named-content xmlns:xlink="http://www.w3.org/1999/xlink" content-type="dwc:institutional_code" xlink:type="simple">ZMBN</named-content> 116359); Skagerrak (<named-content xmlns:xlink="http://www.w3.org/1999/xlink" content-type="dwc:institutional_code" xlink:type="simple">ZMBN</named-content> 116348, <named-content xmlns:xlink="http://www.w3.org/1999/xlink" content-type="dwc:institutional_code" xlink:type="simple">ZMBN</named-content> 116349).</p><p><bold><italic>Holotype</italic>.</bold> Complete specimen, 19.0 mm long and 2.0 mm width (Figs <xref ref-type="fig" rid="F3">3F</xref>, <xref ref-type="fig" rid="F19">19B</xref>).</p></tp:treatment-sec><tp:treatment-sec sec-type="material" id="SECID0EEZCI"><title>GenBank accession numbers of material examined (<abbrev xmlns:xlink="http://www.w3.org/1999/xlink" xlink:title="cytochrome c oxidase subunit I" id="ABBRID0EJZCI" xlink:type="simple">COI</abbrev>).</title><p><bold><italic>Holotype</italic></bold>: <ext-link xmlns:xlink="http://www.w3.org/1999/xlink" ext-link-type="gen" xlink:href="MG025114" xlink:type="simple">MG025114</ext-link>; <bold><italic>Paratypes</italic></bold>: <ext-link xmlns:xlink="http://www.w3.org/1999/xlink" ext-link-type="gen" xlink:href="MG025105" xlink:type="simple">MG025105</ext-link>, <ext-link xmlns:xlink="http://www.w3.org/1999/xlink" ext-link-type="gen" xlink:href="MG025106" xlink:type="simple">MG025106</ext-link>, <ext-link xmlns:xlink="http://www.w3.org/1999/xlink" ext-link-type="gen" xlink:href="MG025107" xlink:type="simple">MG025107</ext-link>, <ext-link xmlns:xlink="http://www.w3.org/1999/xlink" ext-link-type="gen" xlink:href="MG025109" xlink:type="simple">MG025109</ext-link>, <ext-link xmlns:xlink="http://www.w3.org/1999/xlink" ext-link-type="gen" xlink:href="MG025110" xlink:type="simple">MG025110</ext-link>, <ext-link xmlns:xlink="http://www.w3.org/1999/xlink" ext-link-type="gen" xlink:href="MG025111" xlink:type="simple">MG025111</ext-link>, <ext-link xmlns:xlink="http://www.w3.org/1999/xlink" ext-link-type="gen" xlink:href="MG025112" xlink:type="simple">MG025112</ext-link>, <ext-link xmlns:xlink="http://www.w3.org/1999/xlink" ext-link-type="gen" xlink:href="MG025113" xlink:type="simple">MG025113</ext-link>, <ext-link xmlns:xlink="http://www.w3.org/1999/xlink" ext-link-type="gen" xlink:href="MG025115" xlink:type="simple">MG025115</ext-link>, <ext-link xmlns:xlink="http://www.w3.org/1999/xlink" ext-link-type="gen" xlink:href="MG025116" xlink:type="simple">MG025116</ext-link>. <bold><italic>Additional material</italic></bold>: <ext-link xmlns:xlink="http://www.w3.org/1999/xlink" ext-link-type="gen" xlink:href="MG025108" xlink:type="simple">MG025108</ext-link>,</p></tp:treatment-sec><tp:treatment-sec sec-type="type material" id="SECID0EW2CI"><title>Diagnostic features of type material.</title><p>Complete individuals ranging from 12.0–35.0 mm in length and 1.5–3.0 mm in width (Fig. <xref ref-type="fig" rid="F17">17D</xref>). Branchial dorsal lobes lamellae with poorly-developed anterior papillary projections (Fig. <xref ref-type="fig" rid="F20">20C</xref>). Ventral branchial lobes hidden (Fig. <xref ref-type="fig" rid="F20">20A</xref>) or not (Figs <xref ref-type="fig" rid="F3">3F</xref>, <xref ref-type="fig" rid="F19">19B</xref>) by dorsal ones. Lateral lappets and dorsal projection ill-defined, only slightly developed on TC2 (Fig. <xref ref-type="fig" rid="F20">20A</xref>). Geniculate chaetae acutely bent (Fig. <xref ref-type="fig" rid="F21">21A, B</xref>) and with very low capitium. Ciliated papilla dorsal to thoracic notopodia not observed. Thoracic uncini in one row with rostrum/capitium length ratio of approximately 2 : 1, and capitium with a first row of four or five (sometimes six) large-sized teeth, followed by several progressively smaller teeth (Fig. <xref ref-type="fig" rid="F21">21C–E</xref>). Abdomen with 24–35 uncinigers with type 2 uncini (Figs <xref ref-type="fig" rid="F21">21F</xref>, <xref ref-type="fig" rid="F28">28C</xref>).</p></tp:treatment-sec><tp:treatment-sec sec-type="Nucleotide diagnostic features" id="SECID0EE4CI"><title>Nucleotide diagnostic features.</title><p>All sequences of <italic><tp:taxon-name><tp:taxon-name-part taxon-name-part-type="genus" reg="Terebellides">T.</tp:taxon-name-part> <tp:taxon-name-part taxon-name-part-type="species" reg="ronningae">ronningae</tp:taxon-name-part></tp:taxon-name></italic> sp. nov. share the unique apomorphic nucleotides in positions 129 (G), 399 (G) and 435 (G).</p></tp:treatment-sec><tp:treatment-sec sec-type="type locality" id="SECID0EV4CI"><title>Type locality.</title><p>Hordaland, Lysefjord (Norway); 25–47 m deep (Figs <xref ref-type="fig" rid="F10">10</xref>, <xref ref-type="fig" rid="F18">18B</xref>).</p><fig id="F18" position="float" orientation="portrait"><object-id xmlns:xlink="http://www.w3.org/1999/xlink" content-type="doi" xlink:type="simple">10.3897/zookeys.992.55977.figure18</object-id><object-id xmlns:xlink="http://www.w3.org/1999/xlink" content-type="arpha" xlink:type="simple">3BDD4570-2231-5972-BA9D-6B47BE30C41B</object-id><label>Figure 18.</label><caption><p>Geographic distribution of <bold>A</bold><italic><tp:taxon-name><tp:taxon-name-part taxon-name-part-type="genus" reg="Terebellides">T.</tp:taxon-name-part> <tp:taxon-name-part taxon-name-part-type="species" reg="europaea">europaea</tp:taxon-name-part></tp:taxon-name></italic><xref ref-type="bibr" rid="B18">Lavesque et al., 2019</xref>, <bold>B</bold><italic><tp:taxon-name><tp:taxon-name-part taxon-name-part-type="genus" reg="Terebellides">T.</tp:taxon-name-part> <tp:taxon-name-part taxon-name-part-type="species" reg="ronningae">ronningae</tp:taxon-name-part></tp:taxon-name></italic> sp. nov., <bold>C</bold><italic><tp:taxon-name><tp:taxon-name-part taxon-name-part-type="genus" reg="Terebellides">T.</tp:taxon-name-part> <tp:taxon-name-part taxon-name-part-type="species" reg="norvegica">norvegica</tp:taxon-name-part></tp:taxon-name></italic> sp. nov., <bold>D</bold><italic><tp:taxon-name><tp:taxon-name-part taxon-name-part-type="genus" reg="Terebellides">T.</tp:taxon-name-part> <tp:taxon-name-part taxon-name-part-type="species" reg="scotica">scotica</tp:taxon-name-part></tp:taxon-name></italic> sp. nov. Yellow frame showing Hordaland (Fig. <xref ref-type="fig" rid="F10">10</xref>).</p></caption><graphic xmlns:xlink="http://www.w3.org/1999/xlink" xlink:href="zookeys-992-001-g018.jpg" position="float" orientation="portrait" xlink:type="simple" id="oo_474812.jpg"><uri content-type="original_file" xlink:type="simple">https://binary.pensoft.net/fig/474812</uri></graphic></fig></tp:treatment-sec><tp:treatment-sec sec-type="distribution" id="SECID0EMADI"><title>Distribution and bathymetry.</title><p>Norwegian coast and shelf, Skagerrak; 25–188 m deep (<xref ref-type="bibr" rid="B22">Nygren et al. 2018</xref>) (Figs <xref ref-type="fig" rid="F9">9</xref>, <xref ref-type="fig" rid="F18">18B</xref>; Suppl. material <xref ref-type="supplementary-material" rid="S1">1</xref>: Table S1).</p></tp:treatment-sec><tp:treatment-sec sec-type="etymology" id="SECID0ECBDI"><title>Etymology.</title><p>This species is named after Dr. Ann-Helén Rønning, Head Engineer of the Department of Technical and Scientific Conservation, Natural History Museum–<abbrev xmlns:xlink="http://www.w3.org/1999/xlink" content-type="institution" xlink:title="Natural History Museum" id="ABBRID0EIBDI" xlink:type="simple">NHMO</abbrev> (Oslo), for her help and friendship.</p></tp:treatment-sec><tp:treatment-sec sec-type="remarks" id="SECID0ENBDI"><title>Remarks.</title><p><italic><tp:taxon-name><tp:taxon-name-part taxon-name-part-type="genus" reg="Terebellides">Terebellides</tp:taxon-name-part> <tp:taxon-name-part taxon-name-part-type="species" reg="ronningae">ronningae</tp:taxon-name-part></tp:taxon-name></italic> sp. nov. is characterised by the lack of ciliated papilla dorsal to thoracic notopodia and the presence of papillary projections pointing over the edge of the dorsal anterior border of branchial lamellae, thoracic uncini of type 1 and abdominal of type 2 (Table <xref ref-type="table" rid="T1">1</xref>). It is distinguished from the closest relatives of subgroup A2 by the presence of thoracic uncini type 1 instead of type 3 (Table <xref ref-type="table" rid="T1">1</xref>).</p><p>Specimens examined with <abbrev xmlns:xlink="http://www.w3.org/1999/xlink" xlink:title="Scanning Electron Microscopy" id="ABBRID0EICDI" xlink:type="simple">SEM</abbrev> bear thoracic uncini with rostrum bendings (Fig. <xref ref-type="fig" rid="F21">21C</xref>) similar to those of other <abbrev xmlns:xlink="http://www.w3.org/1999/xlink" xlink:title="North East Atlantic" id="ABBRID0EQCDI" xlink:type="simple">NEA</abbrev> species (see Discussion for <italic><tp:taxon-name><tp:taxon-name-part taxon-name-part-type="genus" reg="Terebellides">T.</tp:taxon-name-part> <tp:taxon-name-part taxon-name-part-type="species" reg="stroemii">stroemii</tp:taxon-name-part></tp:taxon-name></italic>). The branchial ventral lobes show variability in their arrangement that is similar to that of <italic><tp:taxon-name><tp:taxon-name-part taxon-name-part-type="genus" reg="Terebellides">T.</tp:taxon-name-part> <tp:taxon-name-part taxon-name-part-type="species" reg="europaea">europaea</tp:taxon-name-part></tp:taxon-name></italic>.</p><p>Twelve sequences (see Suppl. material <xref ref-type="supplementary-material" rid="S2">2</xref>: Table S2), in ten haplotypes, have been attributed to this species (<xref ref-type="bibr" rid="B22">Nygren et al. 2018</xref>). They show 0–0.6% intraspecific divergence, and a minimum of 8.8% uncorrected genetic distance, its closest relative being <italic><tp:taxon-name><tp:taxon-name-part taxon-name-part-type="genus" reg="Terebellides">T.</tp:taxon-name-part> <tp:taxon-name-part taxon-name-part-type="species" reg="europaea">europaea</tp:taxon-name-part></tp:taxon-name></italic> (Fig. <xref ref-type="fig" rid="F2">2</xref>).</p></tp:treatment-sec><tp:treatment-sec><!--Section generated to contain objects referenced in tp:taxon-treatment.--><fig id="F1" position="float" orientation="portrait"><object-id xmlns:xlink="http://www.w3.org/1999/xlink" content-type="doi" xlink:type="simple">10.3897/zookeys.992.55977.figure1</object-id><object-id xmlns:xlink="http://www.w3.org/1999/xlink" content-type="arpha" xlink:type="simple">AE8C5B6E-05D3-552D-BEE3-D57B609EC8D0</object-id><label>Figure 1.</label><caption><p>Phylogenetic tree after Maximum Likelihood analyses on a concatenated dataset of cox1, 16S rDNA, ITS2, and 28S rDNA (as in <xref ref-type="bibr" rid="B22">Nygren et al. 2018</xref>). Bootstrap support values above nodes. Coloured squares indicate the major clades referred herein as Groups A–D. Within Group A, the focus of present study, subgroups A1–A4 and species 6–13, 18–21, 23, 28 are labelled.</p></caption><graphic xmlns:xlink="http://www.w3.org/1999/xlink" xlink:href="zookeys-992-001-g001.jpg" position="float" orientation="portrait" xlink:type="simple" id="oo_474795.jpg"><uri content-type="original_file" xlink:type="simple">https://binary.pensoft.net/fig/474795</uri></graphic></fig><fig id="F2" position="float" orientation="portrait"><object-id xmlns:xlink="http://www.w3.org/1999/xlink" content-type="doi" xlink:type="simple">10.3897/zookeys.992.55977.figure2</object-id><object-id xmlns:xlink="http://www.w3.org/1999/xlink" content-type="arpha" xlink:type="simple">6FF6B1A7-9A4B-57CB-B456-7E68F74CDF05</object-id><label>Figure 2.</label><caption><p>Phylogenetic tree after Maximum Likelihood analyses on a dataset of cox1 (including all sequences in <xref ref-type="bibr" rid="B22">Nygren et al. 2018</xref> and in <xref ref-type="bibr" rid="B18">Lavesque et al. 2019</xref>). Bootstrap support values above nodes. Species other than members of Group A are collapsed. Species with names refer to those dealt with in present study.</p></caption><graphic xmlns:xlink="http://www.w3.org/1999/xlink" xlink:href="zookeys-992-001-g002.jpg" position="float" orientation="portrait" xlink:type="simple" id="oo_474796.jpg"><uri content-type="original_file" xlink:type="simple">https://binary.pensoft.net/fig/474796</uri></graphic></fig><fig id="F3" position="float" orientation="portrait"><object-id xmlns:xlink="http://www.w3.org/1999/xlink" content-type="doi" xlink:type="simple">10.3897/zookeys.992.55977.figure3</object-id><object-id xmlns:xlink="http://www.w3.org/1999/xlink" content-type="arpha" xlink:type="simple">2100446A-D58E-5321-A039-4BAB45B15309</object-id><label>Figure 3.</label><caption><p><abbrev xmlns:xlink="http://www.w3.org/1999/xlink" xlink:title="stereomicroscope" id="ABBRID0EWOAG" xlink:type="simple">STM</abbrev> photographs of several <italic><tp:taxon-name><tp:taxon-name-part taxon-name-part-type="genus" reg="Terebellides">Terebellides</tp:taxon-name-part></tp:taxon-name></italic> species. <bold>A</bold><italic><tp:taxon-name><tp:taxon-name-part taxon-name-part-type="genus" reg="Terebellides">Terebellides</tp:taxon-name-part> <tp:taxon-name-part taxon-name-part-type="species" reg="bakkeni">bakkeni</tp:taxon-name-part></tp:taxon-name></italic> sp. nov. (species 10; holotype, ZMBN116395) <bold>B</bold><italic><tp:taxon-name><tp:taxon-name-part taxon-name-part-type="genus" reg="Terebellides">Terebellides</tp:taxon-name-part> <tp:taxon-name-part taxon-name-part-type="species" reg="stroemii">stroemii</tp:taxon-name-part></tp:taxon-name></italic> Sars, 1835 (species 11; non-type specimen, ZMBN116397) <bold>C</bold><italic><tp:taxon-name><tp:taxon-name-part taxon-name-part-type="genus" reg="Terebellides">Terebellides</tp:taxon-name-part> <tp:taxon-name-part taxon-name-part-type="species" reg="kongsrudi">kongsrudi</tp:taxon-name-part></tp:taxon-name></italic> sp. nov. (species 13; holotype, GNM14632) <bold>D</bold><italic><tp:taxon-name><tp:taxon-name-part taxon-name-part-type="genus" reg="Terebellides">Terebellides</tp:taxon-name-part> <tp:taxon-name-part taxon-name-part-type="species" reg="bigeniculatus">bigeniculatus</tp:taxon-name-part></tp:taxon-name></italic> Parapar, Moreira &amp; Helgason, 2011 (species 20 + 28; non-type specimen, ZMBN116514) <bold>E</bold><italic><tp:taxon-name><tp:taxon-name-part taxon-name-part-type="genus" reg="Terebellides">Terebellides</tp:taxon-name-part> <tp:taxon-name-part taxon-name-part-type="species" reg="europaea">europaea</tp:taxon-name-part></tp:taxon-name></italic> Lavesque, Hutchings, Daffe, Nygren &amp; Londoño-Mesa, 2019 (species 6; non-type specimen, GNM14628) <bold>F</bold><italic><tp:taxon-name><tp:taxon-name-part taxon-name-part-type="genus" reg="Terebellides">Terebellides</tp:taxon-name-part> <tp:taxon-name-part taxon-name-part-type="species" reg="ronningae">ronningae</tp:taxon-name-part></tp:taxon-name></italic> sp. nov. (species 7; holotype, ZMBN116357) <bold>G</bold><italic><tp:taxon-name><tp:taxon-name-part taxon-name-part-type="genus" reg="Terebellides">Terebellides</tp:taxon-name-part> <tp:taxon-name-part taxon-name-part-type="species" reg="norvegica">norvegica</tp:taxon-name-part></tp:taxon-name></italic> sp. nov. (species 8; holotype, ZMBN416378) <bold>H</bold><italic><tp:taxon-name><tp:taxon-name-part taxon-name-part-type="genus" reg="Terebellides">Terebellides</tp:taxon-name-part> <tp:taxon-name-part taxon-name-part-type="species" reg="scotica">scotica</tp:taxon-name-part></tp:taxon-name></italic> sp. nov. (species 9; holotype, ZMBN116385). Abbreviations: <abbrev xmlns:xlink="http://www.w3.org/1999/xlink" xlink:title="branchial dorsal lobes" id="ABBRID0EJSAG" xlink:type="simple">bdl</abbrev> – branchial dorsal lobe; <abbrev xmlns:xlink="http://www.w3.org/1999/xlink" xlink:title="branchial ventral lobes" id="ABBRID0ENSAG" xlink:type="simple">bvl</abbrev> – branchial ventral lobe; <abbrev xmlns:xlink="http://www.w3.org/1999/xlink" xlink:title="thoracic chaetiger" id="ABBRID0ERSAG" xlink:type="simple">TC</abbrev> – thoracic chaetiger.</p></caption><graphic xmlns:xlink="http://www.w3.org/1999/xlink" xlink:href="zookeys-992-001-g003.jpg" position="float" orientation="portrait" xlink:type="simple" id="oo_474797.jpg"><uri content-type="original_file" xlink:type="simple">https://binary.pensoft.net/fig/474797</uri></graphic></fig><fig id="F9" position="float" orientation="portrait"><object-id xmlns:xlink="http://www.w3.org/1999/xlink" content-type="doi" xlink:type="simple">10.3897/zookeys.992.55977.figure9</object-id><object-id xmlns:xlink="http://www.w3.org/1999/xlink" content-type="arpha" xlink:type="simple">28D7AAD3-3EEA-5425-A316-489D34572932</object-id><label>Figure 9.</label><caption><p>Bathymetric distribution of <italic><tp:taxon-name><tp:taxon-name-part taxon-name-part-type="genus" reg="Terebellides">Terebellides</tp:taxon-name-part></tp:taxon-name></italic> species studied in this work. Subgroups (A1–3) within group A sensu <xref ref-type="bibr" rid="B22">Nygren et al. (2018)</xref> are indicated.</p></caption><graphic xmlns:xlink="http://www.w3.org/1999/xlink" xlink:href="zookeys-992-001-g009.jpg" position="float" orientation="portrait" xlink:type="simple" id="oo_474803.jpg"><uri content-type="original_file" xlink:type="simple">https://binary.pensoft.net/fig/474803</uri></graphic></fig><fig id="F10" position="float" orientation="portrait"><object-id xmlns:xlink="http://www.w3.org/1999/xlink" content-type="doi" xlink:type="simple">10.3897/zookeys.992.55977.figure10</object-id><object-id xmlns:xlink="http://www.w3.org/1999/xlink" content-type="arpha" xlink:type="simple">EDC4DDB9-7A44-50BF-8413-55E7DE68D15E</object-id><label>Figure 10.</label><caption><p>Map of Hordaland area (SW Norway) showing collecting sites of <italic><tp:taxon-name><tp:taxon-name-part taxon-name-part-type="genus" reg="Terebellides">Terebellides</tp:taxon-name-part></tp:taxon-name></italic> species as found in <xref ref-type="bibr" rid="B22">Nygren et al. (2018)</xref> near type locality of <italic><tp:taxon-name><tp:taxon-name-part taxon-name-part-type="genus" reg="Terebellides">T.</tp:taxon-name-part> <tp:taxon-name-part taxon-name-part-type="species" reg="stroemii">stroemii</tp:taxon-name-part></tp:taxon-name></italic> Sars, 1835. Depth ranges shown in boxes.</p></caption><graphic xmlns:xlink="http://www.w3.org/1999/xlink" xlink:href="zookeys-992-001-g010.jpg" position="float" orientation="portrait" xlink:type="simple" id="oo_474804.jpg"><uri content-type="original_file" xlink:type="simple">https://binary.pensoft.net/fig/474804</uri></graphic></fig><fig id="F14" position="float" orientation="portrait"><object-id xmlns:xlink="http://www.w3.org/1999/xlink" content-type="doi" xlink:type="simple">10.3897/zookeys.992.55977.figure14</object-id><object-id xmlns:xlink="http://www.w3.org/1999/xlink" content-type="arpha" xlink:type="simple">619E3131-9FBE-50B5-87F3-DBCF4D923C9F</object-id><label>Figure 14.</label><caption><p><abbrev xmlns:xlink="http://www.w3.org/1999/xlink" xlink:title="stereomicroscope" id="ABBRID0EODCI" xlink:type="simple">STM</abbrev> photographs of live specimens of several <italic><tp:taxon-name><tp:taxon-name-part taxon-name-part-type="genus" reg="Terebellides">Terebellides</tp:taxon-name-part></tp:taxon-name></italic> species in lateral view. <bold>A</bold><italic><tp:taxon-name><tp:taxon-name-part taxon-name-part-type="genus" reg="Terebellides">Terebellides</tp:taxon-name-part> <tp:taxon-name-part taxon-name-part-type="species" reg="europaea">europaea</tp:taxon-name-part></tp:taxon-name></italic> Lavesque, Hutchings, Daffe, Nygren &amp; Londoño-Mesa, 2019 (<named-content xmlns:xlink="http://www.w3.org/1999/xlink" content-type="dwc:institutional_code" xlink:type="simple">ZMBN</named-content> 116343) <bold>B</bold><italic><tp:taxon-name><tp:taxon-name-part taxon-name-part-type="genus" reg="Terebellides">Terebellides</tp:taxon-name-part> <tp:taxon-name-part taxon-name-part-type="species" reg="ronningae">ronningae</tp:taxon-name-part></tp:taxon-name></italic> sp. nov. (<named-content xmlns:xlink="http://www.w3.org/1999/xlink" content-type="dwc:institutional_code" xlink:type="simple">ZMBN</named-content> 116349) <bold>C, D</bold><italic><tp:taxon-name><tp:taxon-name-part taxon-name-part-type="genus" reg="Terebellides">Terebellides</tp:taxon-name-part> <tp:taxon-name-part taxon-name-part-type="species" reg="norvegica">norvegica</tp:taxon-name-part></tp:taxon-name></italic> sp. nov. (<named-content xmlns:xlink="http://www.w3.org/1999/xlink" content-type="dwc:institutional_code" xlink:type="simple">GNM</named-content> 15131 and <named-content xmlns:xlink="http://www.w3.org/1999/xlink" content-type="dwc:institutional_code" xlink:type="simple">GNM</named-content> 15130 respectively). Abbreviations: <abbrev xmlns:xlink="http://www.w3.org/1999/xlink" xlink:title="branchial afferent blood vessel" id="ABBRID0EAGCI" xlink:type="simple">babv</abbrev> – branchial afferent blood vessel; <abbrev xmlns:xlink="http://www.w3.org/1999/xlink" xlink:title="branchial blood vessel" id="ABBRID0EEGCI" xlink:type="simple">bbv</abbrev> – branchial blood vessel; <abbrev xmlns:xlink="http://www.w3.org/1999/xlink" xlink:title="branchial dorsal lobes" id="ABBRID0EIGCI" xlink:type="simple">bdl</abbrev> – branchial dorsal lobe; <abbrev xmlns:xlink="http://www.w3.org/1999/xlink" xlink:title="branchial stem" id="ABBRID0EMGCI" xlink:type="simple">bst</abbrev> – branchial stem; <abbrev xmlns:xlink="http://www.w3.org/1999/xlink" xlink:title="branchial ventral lobes" id="ABBRID0EQGCI" xlink:type="simple">bvl</abbrev> – branchial ventral lobes; <abbrev xmlns:xlink="http://www.w3.org/1999/xlink" xlink:title="contractile branchial heart" id="ABBRID0EUGCI" xlink:type="simple">cbh</abbrev> – contractile branchial heart; <abbrev xmlns:xlink="http://www.w3.org/1999/xlink" xlink:title="digestive gland" id="ABBRID0EYGCI" xlink:type="simple">dg</abbrev> – digestive gland; <abbrev xmlns:xlink="http://www.w3.org/1999/xlink" xlink:title="fore intestine" id="ABBRID0E3GCI" xlink:type="simple">fi</abbrev> – fore intestine; <abbrev xmlns:xlink="http://www.w3.org/1999/xlink" xlink:title="fore stomach" id="ABBRID0EAHCI" xlink:type="simple">fs</abbrev> – fore stomach; <abbrev xmlns:xlink="http://www.w3.org/1999/xlink" xlink:title="hind stomach" id="ABBRID0EEHCI" xlink:type="simple">hs</abbrev> – hind stomach; <abbrev xmlns:xlink="http://www.w3.org/1999/xlink" xlink:title="lower lip" id="ABBRID0EIHCI" xlink:type="simple">loli</abbrev> – lower lip; <abbrev xmlns:xlink="http://www.w3.org/1999/xlink" xlink:title="oesophagus" id="ABBRID0EMHCI" xlink:type="simple">oes</abbrev> – oesophagus; <abbrev xmlns:xlink="http://www.w3.org/1999/xlink" xlink:title="oocytes" id="ABBRID0EQHCI" xlink:type="simple">ooc</abbrev> – oocytes; <abbrev xmlns:xlink="http://www.w3.org/1999/xlink" xlink:title="tentacular membrane" id="ABBRID0EUHCI" xlink:type="simple">tm</abbrev> – tentacular membrane.</p></caption><graphic xmlns:xlink="http://www.w3.org/1999/xlink" xlink:href="zookeys-992-001-g014.jpg" position="float" orientation="portrait" xlink:type="simple" id="oo_474808.jpg"><uri content-type="original_file" xlink:type="simple">https://binary.pensoft.net/fig/474808</uri></graphic></fig><fig id="F17" position="float" orientation="portrait"><object-id xmlns:xlink="http://www.w3.org/1999/xlink" content-type="doi" xlink:type="simple">10.3897/zookeys.992.55977.figure17</object-id><object-id xmlns:xlink="http://www.w3.org/1999/xlink" content-type="arpha" xlink:type="simple">F8F77A6E-3E2F-5851-B542-B34600323F24</object-id><label>Figure 17.</label><caption><p>Relationship between number of abdominal chaetigers and body length (complete specimens) for <italic><tp:taxon-name><tp:taxon-name-part taxon-name-part-type="genus" reg="Terebellides">Terebellides</tp:taxon-name-part></tp:taxon-name></italic> species described in this work.</p></caption><graphic xmlns:xlink="http://www.w3.org/1999/xlink" xlink:href="zookeys-992-001-g017.jpg" position="float" orientation="portrait" xlink:type="simple" id="oo_474811.jpg"><uri content-type="original_file" xlink:type="simple">https://binary.pensoft.net/fig/474811</uri></graphic></fig><fig id="F19" position="float" orientation="portrait"><object-id xmlns:xlink="http://www.w3.org/1999/xlink" content-type="doi" xlink:type="simple">10.3897/zookeys.992.55977.figure19</object-id><object-id xmlns:xlink="http://www.w3.org/1999/xlink" content-type="arpha" xlink:type="simple">2122ACFF-8691-509C-BFDB-D0713B51F9DD</object-id><label>Figure 19.</label><caption><p>Line drawings of several <italic><tp:taxon-name><tp:taxon-name-part taxon-name-part-type="genus" reg="Terebellides">Terebellides</tp:taxon-name-part></tp:taxon-name></italic> species. <bold>A</bold><italic><tp:taxon-name><tp:taxon-name-part taxon-name-part-type="genus" reg="Terebellides">Terebellides</tp:taxon-name-part> <tp:taxon-name-part taxon-name-part-type="species" reg="europaea">europaea</tp:taxon-name-part></tp:taxon-name></italic> Lavesque, Hutchings, Daffe, Nygren &amp; Londoño-Mesa, 2019 (species 6; non-type specimen, GNM14628), anterior end, left lateral view <bold>B</bold><italic><tp:taxon-name><tp:taxon-name-part taxon-name-part-type="genus" reg="Terebellides">Terebellides</tp:taxon-name-part> <tp:taxon-name-part taxon-name-part-type="species" reg="ronningae">ronningae</tp:taxon-name-part></tp:taxon-name></italic> sp. nov. (species 7; holotype, ZMBN116357), anterior end, left lateral view <bold>C</bold><italic><tp:taxon-name><tp:taxon-name-part taxon-name-part-type="genus" reg="Terebellides">Terebellides</tp:taxon-name-part> <tp:taxon-name-part taxon-name-part-type="species" reg="norvegica">norvegica</tp:taxon-name-part></tp:taxon-name></italic> sp. nov. (species 8; holotype, ZMBN416378), anterior end, right lateral view <bold>D</bold><italic><tp:taxon-name><tp:taxon-name-part taxon-name-part-type="genus" reg="Terebellides">Terebellides</tp:taxon-name-part> <tp:taxon-name-part taxon-name-part-type="species" reg="scotica">scotica</tp:taxon-name-part></tp:taxon-name></italic> sp. nov. (species 9; holotype, ZMBN116385), anterior end, left lateral view. Abbreviations: <abbrev xmlns:xlink="http://www.w3.org/1999/xlink" xlink:title="branchial dorsal lobes" id="ABBRID0EXLDI" xlink:type="simple">bdl</abbrev> – branchial dorsal lobe; <abbrev xmlns:xlink="http://www.w3.org/1999/xlink" xlink:title="branchial ventral lobes" id="ABBRID0E2LDI" xlink:type="simple">bvl</abbrev> – branchial ventral lobe; <abbrev xmlns:xlink="http://www.w3.org/1999/xlink" xlink:title="thoracic chaetiger" id="ABBRID0E6LDI" xlink:type="simple">TC</abbrev> – thoracic chaetiger.</p></caption><graphic xmlns:xlink="http://www.w3.org/1999/xlink" xlink:href="zookeys-992-001-g019.jpg" position="float" orientation="portrait" xlink:type="simple" id="oo_474813.jpg"><uri content-type="original_file" xlink:type="simple">https://binary.pensoft.net/fig/474813</uri></graphic></fig><fig id="F20" position="float" orientation="portrait"><object-id xmlns:xlink="http://www.w3.org/1999/xlink" content-type="doi" xlink:type="simple">10.3897/zookeys.992.55977.figure20</object-id><object-id xmlns:xlink="http://www.w3.org/1999/xlink" content-type="arpha" xlink:type="simple">90D02AE7-AFF0-5F69-B4B1-8DA662CC3C3B</object-id><label>Figure 20.</label><caption><p><italic><tp:taxon-name><tp:taxon-name-part taxon-name-part-type="genus" reg="Terebellides">Terebellides</tp:taxon-name-part> <tp:taxon-name-part taxon-name-part-type="species" reg="ronningae">ronningae</tp:taxon-name-part></tp:taxon-name></italic> sp. nov. (species 7; paratypes, <named-content xmlns:xlink="http://www.w3.org/1999/xlink" content-type="dwc:institutional_code" xlink:type="simple">ZMBN</named-content> 116349 and <named-content xmlns:xlink="http://www.w3.org/1999/xlink" content-type="dwc:institutional_code" xlink:type="simple">ZMBN</named-content> 116353), <abbrev xmlns:xlink="http://www.w3.org/1999/xlink" xlink:title="Scanning Electron Microscopy" id="ABBRID0E5TDI" xlink:type="simple">SEM</abbrev> micrographs. <bold>A</bold> anterior end, right lateral view <bold>B</bold> dorsal branchial lobes, terminal papilla <bold>C</bold> anterior branchial lamellae papillae <bold>D</bold> TC4, nephridial papilla (framed: detail). Abbreviations: <abbrev xmlns:xlink="http://www.w3.org/1999/xlink" xlink:title="branchial dorsal lobes" id="ABBRID0EKUDI" xlink:type="simple">bdl</abbrev> – branchial dorsal lobe; <abbrev xmlns:xlink="http://www.w3.org/1999/xlink" xlink:title="branchial lamellar papillae" id="ABBRID0EOUDI" xlink:type="simple">blp</abbrev> – branchial lamellae papillae; <abbrev xmlns:xlink="http://www.w3.org/1999/xlink" xlink:title="branchial ventral lobe terminal papilla" id="ABBRID0ESUDI" xlink:type="simple">bvltp</abbrev> – branchial ventral lobe terminal papilla; <abbrev xmlns:xlink="http://www.w3.org/1999/xlink" xlink:title="glandular region" id="ABBRID0EWUDI" xlink:type="simple">gr</abbrev> – glandular region; <abbrev xmlns:xlink="http://www.w3.org/1999/xlink" xlink:title="nephridial papilla" id="ABBRID0E1UDI" xlink:type="simple">np</abbrev> – nephridial papilla; <abbrev xmlns:xlink="http://www.w3.org/1999/xlink" xlink:title="thoracic chaetiger" id="ABBRID0E5UDI" xlink:type="simple">TC</abbrev> – thoracic chaetiger.</p></caption><graphic xmlns:xlink="http://www.w3.org/1999/xlink" xlink:href="zookeys-992-001-g020.jpg" position="float" orientation="portrait" xlink:type="simple" id="oo_474814.jpg"><uri content-type="original_file" xlink:type="simple">https://binary.pensoft.net/fig/474814</uri></graphic></fig><fig id="F21" position="float" orientation="portrait"><object-id xmlns:xlink="http://www.w3.org/1999/xlink" content-type="doi" xlink:type="simple">10.3897/zookeys.992.55977.figure21</object-id><object-id xmlns:xlink="http://www.w3.org/1999/xlink" content-type="arpha" xlink:type="simple">C44FAFC6-B34C-5FD9-A9AC-433C965BBEC6</object-id><label>Figure 21.</label><caption><p><italic><tp:taxon-name><tp:taxon-name-part taxon-name-part-type="genus" reg="Terebellides">Terebellides</tp:taxon-name-part> <tp:taxon-name-part taxon-name-part-type="species" reg="ronningae">ronningae</tp:taxon-name-part></tp:taxon-name></italic> sp. nov. (species 7; paratypes, <named-content xmlns:xlink="http://www.w3.org/1999/xlink" content-type="dwc:institutional_code" xlink:type="simple">ZMBN</named-content> 116349 and <named-content xmlns:xlink="http://www.w3.org/1999/xlink" content-type="dwc:institutional_code" xlink:type="simple">ZMBN</named-content> 116353), <abbrev xmlns:xlink="http://www.w3.org/1999/xlink" xlink:title="Scanning Electron Microscopy" id="ABBRID0EKWDI" xlink:type="simple">SEM</abbrev> micrographs. <bold>A</bold> TC6 (TU1), geniculate chaetae <bold>B</bold> geniculate chaeta, detail (framed in <bold>A</bold>) <bold>C–E</bold> thoracic uncini (arrows in <bold>C</bold> pointing to rostrum curved at distal end) <bold>F</bold> abdominal uncini. Abbreviations: <abbrev xmlns:xlink="http://www.w3.org/1999/xlink" xlink:title="capitium" id="ABBRID0E1WDI" xlink:type="simple">cap</abbrev> – capitium; <abbrev xmlns:xlink="http://www.w3.org/1999/xlink" xlink:title="first row of capitium teeth" id="ABBRID0E5WDI" xlink:type="simple">ctr1</abbrev>/2 – first and second rows of capitium teeth; <abbrev xmlns:xlink="http://www.w3.org/1999/xlink" xlink:title="rostrum" id="ABBRID0ECXDI" xlink:type="simple">ros</abbrev> – rostrum.</p></caption><graphic xmlns:xlink="http://www.w3.org/1999/xlink" xlink:href="zookeys-992-001-g021.jpg" position="float" orientation="portrait" xlink:type="simple" id="oo_474815.jpg"><uri content-type="original_file" xlink:type="simple">https://binary.pensoft.net/fig/474815</uri></graphic></fig><fig id="F28" position="float" orientation="portrait"><object-id xmlns:xlink="http://www.w3.org/1999/xlink" content-type="doi" xlink:type="simple">10.3897/zookeys.992.55977.figure28</object-id><object-id xmlns:xlink="http://www.w3.org/1999/xlink" content-type="arpha" xlink:type="simple">8AE36AB9-D85F-5291-AFAD-1EBDACC3F13E</object-id><label>Figure 28.</label><caption><p><abbrev xmlns:xlink="http://www.w3.org/1999/xlink" xlink:title="Scanning Electron Microscopy" id="ABBRID0EBIDK" xlink:type="simple">SEM</abbrev> micrographs of abdominal uncini types of <italic><tp:taxon-name><tp:taxon-name-part taxon-name-part-type="genus" reg="Terebellides">Terebellides</tp:taxon-name-part></tp:taxon-name></italic> species. <bold>A</bold><italic><tp:taxon-name><tp:taxon-name-part taxon-name-part-type="genus" reg="Terebellides">T.</tp:taxon-name-part> <tp:taxon-name-part taxon-name-part-type="species" reg="kongsrudi">kongsrudi</tp:taxon-name-part></tp:taxon-name></italic> sp. nov. (species 13; <named-content xmlns:xlink="http://www.w3.org/1999/xlink" content-type="dwc:institutional_code" xlink:type="simple">ZMBN</named-content>-116409) <bold>B</bold><italic><tp:taxon-name><tp:taxon-name-part taxon-name-part-type="genus" reg="Terebellides">T.</tp:taxon-name-part> <tp:taxon-name-part taxon-name-part-type="species" reg="bigeniculatus">bigeniculatus</tp:taxon-name-part></tp:taxon-name></italic> Parapar, Moreira &amp; Helgason, 2011 (species 20 + 28; <named-content xmlns:xlink="http://www.w3.org/1999/xlink" content-type="dwc:institutional_code" xlink:type="simple">ZMBN</named-content>-116513) <bold>C</bold><italic><tp:taxon-name><tp:taxon-name-part taxon-name-part-type="genus" reg="Terebellides">T.</tp:taxon-name-part> <tp:taxon-name-part taxon-name-part-type="species" reg="ronningae">ronningae</tp:taxon-name-part></tp:taxon-name></italic> sp. nov. (species 7; <named-content xmlns:xlink="http://www.w3.org/1999/xlink" content-type="dwc:institutional_code" xlink:type="simple">ZMBN</named-content>-116353) <bold>D</bold><italic><tp:taxon-name><tp:taxon-name-part taxon-name-part-type="genus" reg="Terebellides">Terebellides</tp:taxon-name-part> <tp:taxon-name-part taxon-name-part-type="species" reg="stroemii">stroemii</tp:taxon-name-part></tp:taxon-name></italic> Sars, 1835 (species 11; <named-content xmlns:xlink="http://www.w3.org/1999/xlink" content-type="dwc:institutional_code" xlink:type="simple">ZMBN</named-content>-116399). Abbreviations: ctr – capitium teeth row; <abbrev xmlns:xlink="http://www.w3.org/1999/xlink" xlink:title="rostrum" id="ABBRID0EALDK" xlink:type="simple">ros</abbrev> – rostrum.</p></caption><graphic xmlns:xlink="http://www.w3.org/1999/xlink" xlink:href="zookeys-992-001-g028.jpg" position="float" orientation="portrait" xlink:type="simple" id="oo_474822.jpg"><uri content-type="original_file" xlink:type="simple">https://binary.pensoft.net/fig/474822</uri></graphic></fig><table-wrap id="T1" position="float" orientation="portrait"><label>Table 1.</label><caption><p>Comparison of discriminatin g taxonomic characters of the species studied in this work. Cells with text in italic show discriminatory characters of each subgroup. Species 18, 19, and 23 were not studied and 12 and 21 only examined with <abbrev xmlns:xlink="http://www.w3.org/1999/xlink" xlink:title="Scanning Electron Microscopy" id="ABBRID0E3MAE" xlink:type="simple">SEM</abbrev>.</p></caption><table id="TID0E5LBI" rules="all"><tbody><tr><th rowspan="1" colspan="2">Subgroups</th><th rowspan="1" colspan="6">A1</th><th rowspan="1" colspan="4">A2</th><th rowspan="1" colspan="2">A3</th><th rowspan="1" colspan="1">A4</th></tr><tr><th rowspan="1" colspan="2">Species sensu <xref ref-type="bibr" rid="B22">Nygren et al. (2018)</xref></th><th rowspan="1" colspan="1">10</th><th rowspan="1" colspan="1">11</th><th rowspan="1" colspan="1">12</th><th rowspan="1" colspan="1">13</th><th rowspan="1" colspan="1">18</th><th rowspan="1" colspan="1">19</th><th rowspan="1" colspan="1">6</th><th rowspan="1" colspan="1">7</th><th rowspan="1" colspan="1">8</th><th rowspan="1" colspan="1">9</th><th rowspan="1" colspan="1">20 + 28</th><th rowspan="1" colspan="1">21</th><th rowspan="1" colspan="1">23</th></tr><tr><th rowspan="1" colspan="2">SPECIES</th><th rowspan="2" colspan="1"><italic><tp:taxon-name><tp:taxon-name-part taxon-name-part-type="genus" reg="Terebellides">T.</tp:taxon-name-part> <tp:taxon-name-part taxon-name-part-type="species" reg="bakkeni">bakkeni</tp:taxon-name-part></tp:taxon-name></italic> sp. nov.</th><th rowspan="2" colspan="1"><italic><tp:taxon-name><tp:taxon-name-part taxon-name-part-type="genus" reg="Terebellides">T.</tp:taxon-name-part> <tp:taxon-name-part taxon-name-part-type="species" reg="stroemii">stroemii</tp:taxon-name-part></tp:taxon-name></italic> Sars, 1835</th><th rowspan="2" colspan="1"><italic><tp:taxon-name><tp:taxon-name-part taxon-name-part-type="genus" reg="Terebellides">Terebellides</tp:taxon-name-part></tp:taxon-name></italic> sp. 1</th><th rowspan="2" colspan="1"><italic><tp:taxon-name><tp:taxon-name-part taxon-name-part-type="genus" reg="Terebellides">T.</tp:taxon-name-part> <tp:taxon-name-part taxon-name-part-type="species" reg="kongsrudi">kongsrudi</tp:taxon-name-part></tp:taxon-name></italic> sp. nov.</th><th rowspan="2" colspan="1"/><th rowspan="2" colspan="1"/><th rowspan="2" colspan="1"><italic><tp:taxon-name><tp:taxon-name-part taxon-name-part-type="genus" reg="Terebellides">T.</tp:taxon-name-part> <tp:taxon-name-part taxon-name-part-type="species" reg="europaea">europaea</tp:taxon-name-part></tp:taxon-name></italic> Lavesque et al., 2019</th><th rowspan="2" colspan="1"><italic><tp:taxon-name><tp:taxon-name-part taxon-name-part-type="genus" reg="Terebellides">T.</tp:taxon-name-part> <tp:taxon-name-part taxon-name-part-type="species" reg="ronningae">ronningae</tp:taxon-name-part></tp:taxon-name></italic> sp. nov.</th><th rowspan="2" colspan="1"><italic><tp:taxon-name><tp:taxon-name-part taxon-name-part-type="genus" reg="Terebellides">T.</tp:taxon-name-part> <tp:taxon-name-part taxon-name-part-type="species" reg="norvegica">norvegica</tp:taxon-name-part></tp:taxon-name></italic> sp. nov.</th><th rowspan="2" colspan="1"><italic><tp:taxon-name><tp:taxon-name-part taxon-name-part-type="genus" reg="Terebellides">T.</tp:taxon-name-part> <tp:taxon-name-part taxon-name-part-type="species" reg="scotica">scotica</tp:taxon-name-part></tp:taxon-name></italic> sp. nov.</th><th rowspan="2" colspan="1"><italic><tp:taxon-name><tp:taxon-name-part taxon-name-part-type="genus" reg="Terebellides">T.</tp:taxon-name-part> <tp:taxon-name-part taxon-name-part-type="species" reg="bigeniculatus">bigeniculatus</tp:taxon-name-part></tp:taxon-name></italic> Parapar et al., 2011</th><th rowspan="2" colspan="1"><italic><tp:taxon-name><tp:taxon-name-part taxon-name-part-type="genus" reg="Terebellides">Terebellides</tp:taxon-name-part></tp:taxon-name></italic> sp. 2</th><th rowspan="2" colspan="1"/></tr><tr><th rowspan="1" colspan="2">(as reported/described here)</th></tr><tr><td rowspan="2" colspan="1">
                Branchiae
              </td><td rowspan="1" colspan="1">type <sup>(1)</sup></td><td rowspan="1" colspan="1">1</td><td rowspan="1" colspan="1">1</td><td rowspan="1" colspan="1">1</td><td rowspan="1" colspan="1">1</td><td rowspan="1" colspan="1">–</td><td rowspan="1" colspan="1">–</td><td rowspan="1" colspan="1">1</td><td rowspan="1" colspan="1">1</td><td rowspan="1" colspan="1">1</td><td rowspan="1" colspan="1">1</td><td rowspan="1" colspan="1">
                <italic>1 <sup>(2)</sup></italic>
              </td><td rowspan="1" colspan="1">
                <italic>1 <sup>(2)</sup></italic>
              </td><td rowspan="1" colspan="1">–</td></tr><tr><td rowspan="1" colspan="1">papillae on lamellae edge</td><td rowspan="1" colspan="1">no</td><td rowspan="1" colspan="1">no</td><td rowspan="1" colspan="1">no</td><td rowspan="1" colspan="1">no</td><td rowspan="1" colspan="1">–</td><td rowspan="1" colspan="1">–</td><td rowspan="1" colspan="1">
                <italic>yes</italic>
              </td><td rowspan="1" colspan="1">
                <italic>yes</italic>
              </td><td rowspan="1" colspan="1">
                <italic>yes</italic>
              </td><td rowspan="1" colspan="1">
                <italic>yes</italic>
              </td><td rowspan="1" colspan="1">no</td><td rowspan="1" colspan="1">no</td><td rowspan="1" colspan="1">–</td></tr><tr><td rowspan="3" colspan="1">Thorax</td><td rowspan="1" colspan="1">ciliated papilla dorsal to notopodium</td><td rowspan="1" colspan="1">
                <italic>yes</italic>
              </td><td rowspan="1" colspan="1">
                <italic>yes</italic>
              </td><td rowspan="1" colspan="1">
                <italic>yes</italic>
              </td><td rowspan="1" colspan="1">
                <italic>yes</italic>
              </td><td rowspan="1" colspan="1">–</td><td rowspan="1" colspan="1">–</td><td rowspan="1" colspan="1">no</td><td rowspan="1" colspan="1">no (?)</td><td rowspan="1" colspan="1">no</td><td rowspan="1" colspan="1">no</td><td rowspan="1" colspan="1">
                <italic>yes</italic>
              </td><td rowspan="1" colspan="1">
                <italic>yes</italic>
              </td><td rowspan="1" colspan="1">–</td></tr><tr><td rowspan="1" colspan="1">chaetiger(s) with geniculate chaetae</td><td rowspan="1" colspan="1">TC6</td><td rowspan="1" colspan="1">TC6</td><td rowspan="1" colspan="1">TC6</td><td rowspan="1" colspan="1">TC6</td><td rowspan="1" colspan="1">–</td><td rowspan="1" colspan="1">–</td><td rowspan="1" colspan="1">TC6</td><td rowspan="1" colspan="1">TC6</td><td rowspan="1" colspan="1">TC6</td><td rowspan="1" colspan="1">TC6</td><td rowspan="1" colspan="1">
                <italic>TC5 + TC6</italic>
              </td><td rowspan="1" colspan="1">
                <italic>TC5 + TC6</italic>
              </td><td rowspan="1" colspan="1">–</td></tr><tr><td rowspan="1" colspan="1">uncini type <sup>(3)</sup></td><td rowspan="1" colspan="1">3</td><td rowspan="1" colspan="1">3</td><td rowspan="1" colspan="1">3</td><td rowspan="1" colspan="1">3</td><td rowspan="1" colspan="1">–</td><td rowspan="1" colspan="1">–</td><td rowspan="1" colspan="1">3</td><td rowspan="1" colspan="1">1</td><td rowspan="1" colspan="1">3</td><td rowspan="1" colspan="1">3</td><td rowspan="1" colspan="1">3</td><td rowspan="1" colspan="1">3</td><td rowspan="1" colspan="1">–</td></tr><tr><td rowspan="1" colspan="1">Abdomen</td><td rowspan="1" colspan="1">uncini type <sup>(4)</sup></td><td rowspan="1" colspan="1">1A</td><td rowspan="1" colspan="1">2</td><td rowspan="1" colspan="1">2</td><td rowspan="1" colspan="1">1A</td><td rowspan="1" colspan="1">–</td><td rowspan="1" colspan="1">–</td><td rowspan="1" colspan="1">
                <italic>2</italic>
              </td><td rowspan="1" colspan="1">
                <italic>2</italic>
              </td><td rowspan="1" colspan="1">
                <italic>2</italic>
              </td><td rowspan="1" colspan="1">
                <italic>2</italic>
              </td><td rowspan="1" colspan="1">
                <italic>1B</italic>
              </td><td rowspan="1" colspan="1">
                <italic>1B</italic>
              </td><td rowspan="1" colspan="1">–</td></tr><tr><td rowspan="1" colspan="2">Bathymetry – Above (A) / Below (B) 200 m depth <sup>(5)</sup></td><td rowspan="1" colspan="1">A / <bold>B</bold></td><td rowspan="1" colspan="1">A / <bold>B</bold></td><td rowspan="1" colspan="1">A</td><td rowspan="1" colspan="1">A / <bold>B</bold></td><td rowspan="1" colspan="1">B</td><td rowspan="1" colspan="1">B</td><td rowspan="1" colspan="1">A</td><td rowspan="1" colspan="1">A</td><td rowspan="1" colspan="1">B</td><td rowspan="1" colspan="1">A</td><td rowspan="1" colspan="1">B</td><td rowspan="1" colspan="1">A / <bold>B</bold></td><td rowspan="1" colspan="1">B</td></tr><tr><td rowspan="1" colspan="2">Distribution – North (N) /South (S) of 60°N <sup>(5)</sup></td><td rowspan="1" colspan="1">N</td><td rowspan="1" colspan="1">N</td><td rowspan="1" colspan="1">S</td><td rowspan="1" colspan="1">N / S</td><td rowspan="1" colspan="1">N</td><td rowspan="1" colspan="1">N</td><td rowspan="1" colspan="1">S <sup>(6)</sup></td><td rowspan="1" colspan="1">N / S</td><td rowspan="1" colspan="1"><bold>N</bold> / S</td><td rowspan="1" colspan="1">S <sup>(7)</sup></td><td rowspan="1" colspan="1">N</td><td rowspan="1" colspan="1">N</td><td rowspan="1" colspan="1">N</td></tr></tbody></table><table-wrap-foot><fn><p><sup>(1)</sup> sensu <xref ref-type="bibr" rid="B31">Parapar et al. (2016c)</xref>; <sup>(2)</sup> sometimes irregular; <sup>(3)</sup> sensu <xref ref-type="bibr" rid="B24">Parapar et al. (2020)</xref>; <sup>(4)</sup> this work; <sup>(5)</sup> dominant trend in bold; <sup>(6)</sup> Skagerrak and Kattegat; <sup>(7)</sup> Irish Sea</p></fn></table-wrap-foot></table-wrap><supplementary-material xmlns:xlink="http://www.w3.org/1999/xlink" id="S1" position="float" orientation="portrait" xlink:type="simple"><object-id content-type="doi" xlink:type="simple">10.3897/zookeys.992.55977.suppl1</object-id><object-id content-type="arpha" xlink:type="simple">99147CA8-AF03-59EB-A6B3-5B05D98752E1</object-id><label>Supplementary material 1</label><caption><p>Table S1. Locality and collecting data, museum registration numbers and references to figures of <italic><tp:taxon-name><tp:taxon-name-part taxon-name-part-type="genus" reg="Terebellides">Terebellides</tp:taxon-name-part></tp:taxon-name></italic> specimens</p></caption><statement content-type="dataType"><label>Data type</label><p>occurences</p></statement><statement content-type="notes"><label>Explanation note</label><p>Locality and collecting data, museum registration numbers and references to figures of <italic><tp:taxon-name><tp:taxon-name-part taxon-name-part-type="genus" reg="Terebellides">Terebellides</tp:taxon-name-part></tp:taxon-name></italic> specimens described in this work. Country names are transcribed from original museum vials.</p></statement><media xlink:href="zookeys-992-001-s001.doc" mimetype="application" mime-subtype="msword" position="float" orientation="portrait" xlink:type="simple" id="oo_474823.doc"><uri content-type="original_file" xlink:type="simple">https://binary.pensoft.net/file/474823</uri></media><permissions><license xlink:type="simple"><license-p>This dataset is made available under the Open Database License (http://opendatacommons.org/licenses/odbl/1.0/). The Open Database License (ODbL) is a license agreement intended to allow users to freely share, modify, and use this Dataset while maintaining this same freedom for others, provided that the original source and author(s) are credited.</license-p></license></permissions><attrib specific-use="authors">Julio Parapar, María Capa, Arne Nygren, Juan Moreira</attrib></supplementary-material><supplementary-material xmlns:xlink="http://www.w3.org/1999/xlink" id="S2" position="float" orientation="portrait" xlink:type="simple"><object-id content-type="doi" xlink:type="simple">10.3897/zookeys.992.55977.suppl2</object-id><object-id content-type="arpha" xlink:type="simple">47544F7E-6FAA-523C-914A-EBC7A7EF6D8F</object-id><label>Supplementary material 2</label><caption><p>Table S2. List of <abbrev xlink:title="cytochrome c oxidase subunit I" id="ABBRID0EHBGK" xlink:type="simple">COI</abbrev> sequences considered in present study (Group A), museum vouchers and GenBank accession numbers</p></caption><statement content-type="dataType"><label>Data type</label><p><abbrev xlink:title="cytochrome c oxidase subunit I" id="ABBRID0EOBGK" xlink:type="simple">COI</abbrev> sequences, museum vouchers and GenBank accession numbers</p></statement><statement content-type="notes"><label>Explanation note</label><p>List of COI sequences considered in present study (Group A), museum vouchers and GenBank accession numbers. Abbreviations of housing institutions: ZMBN = Department of Natural History, University Museum of Bergen; GNM = The Gothenburg Museum of Natural History; NTNU-VM = Norwegian University of Science and Technology, University Museum, Trondheim; <abbrev content-type="institution" xlink:title="Senckenberg Museum Frankfurt" id="ABBRID0ERCGK" xlink:type="simple">SMF</abbrev> = Senckenberg Museum Frankfurt.</p></statement><media xlink:href="zookeys-992-001-s002.docx" mimetype="application" mime-subtype="vnd.openxmlformats-officedocument.wordprocessingml.document" position="float" orientation="portrait" xlink:type="simple" id="oo_474824.docx"><uri content-type="original_file" xlink:type="simple">https://binary.pensoft.net/file/474824</uri></media><permissions><license xlink:type="simple"><license-p>This dataset is made available under the Open Database License (http://opendatacommons.org/licenses/odbl/1.0/). The Open Database License (ODbL) is a license agreement intended to allow users to freely share, modify, and use this Dataset while maintaining this same freedom for others, provided that the original source and author(s) are credited.</license-p></license></permissions><attrib specific-use="authors">Julio Parapar, María Capa, Arne Nygren, Juan Moreira</attrib></supplementary-material></tp:treatment-sec><ref-list><ref id="B22"><mixed-citation xmlns:xlink="http://www.w3.org/1999/xlink" xlink:type="simple"><person-group><name name-style="western"><surname>Nygren</surname><given-names>A</given-names></name><name name-style="western"><surname>Parapar</surname><given-names>J</given-names></name><name name-style="western"><surname>Pons</surname><given-names>J</given-names></name><name name-style="western"><surname>Meißner</surname><given-names>K</given-names></name><name name-style="western"><surname>Bakken</surname><given-names>T</given-names></name><name name-style="western"><surname>Kongsrud</surname><given-names>JA</given-names></name><name name-style="western"><surname>Oug</surname><given-names>E</given-names></name><name name-style="western"><surname>Gaeva</surname><given-names>D</given-names></name><name name-style="western"><surname>Sikorski</surname><given-names>A</given-names></name><name name-style="western"><surname>Johansen</surname><given-names>RA</given-names></name><name name-style="western"><surname>Hutchings</surname><given-names>PA</given-names></name><name name-style="western"><surname>Lavesque</surname><given-names>N</given-names></name><name name-style="western"><surname>Capa</surname><given-names>M</given-names></name></person-group> (<year>2018</year>) A mega-cryptic species complex hidden among one of the most common annelids in the North East Atlantic. PLOS ONE 13(6): e0198356. <ext-link xlink:type="simple" ext-link-type="doi" xlink:href="10.1371/journal.pone.0198356">https://doi.org/10.1371/journal.pone.0198356</ext-link></mixed-citation></ref><ref id="B18"><mixed-citation xmlns:xlink="http://www.w3.org/1999/xlink" xlink:type="simple"><person-group><name name-style="western"><surname>Lavesque</surname><given-names>N</given-names></name><name name-style="western"><surname>Hutchings</surname><given-names>P</given-names></name><name name-style="western"><surname>Daffe</surname><given-names>G</given-names></name><name name-style="western"><surname>Nygren</surname><given-names>A</given-names></name><name name-style="western"><surname>Londoño-Mesa</surname><given-names>MH</given-names></name></person-group> (<year>2019</year>) <article-title>A revision of the French <tp:taxon-name><tp:taxon-name-part taxon-name-part-type="family">Trichobranchidae</tp:taxon-name-part></tp:taxon-name> (<tp:taxon-name><tp:taxon-name-part taxon-name-part-type="class">Polychaeta</tp:taxon-name-part></tp:taxon-name>), with descriptions of nine new species.</article-title><source>Zootaxa</source><volume>4664</volume>(<issue>2</issue>): <fpage>151</fpage>–<lpage>190</lpage>. <ext-link xlink:type="simple" ext-link-type="doi" xlink:href="10.11646/zootaxa.4664.2.1">https://doi.org/10.11646/zootaxa.4664.2.1</ext-link></mixed-citation></ref><ref id="B31"><mixed-citation xmlns:xlink="http://www.w3.org/1999/xlink" xlink:type="simple"><person-group><name name-style="western"><surname>Parapar</surname><given-names>J</given-names></name><name name-style="western"><surname>Moreira</surname><given-names>J</given-names></name><name name-style="western"><surname>O’Reilly</surname><given-names>M</given-names></name></person-group> (<year>2016c</year>) <article-title>A new species of <italic><tp:taxon-name><tp:taxon-name-part taxon-name-part-type="genus">Terebellides</tp:taxon-name-part></tp:taxon-name></italic> (<tp:taxon-name><tp:taxon-name-part taxon-name-part-type="class">Polychaeta</tp:taxon-name-part></tp:taxon-name>: <tp:taxon-name><tp:taxon-name-part taxon-name-part-type="family">Trichobranchidae</tp:taxon-name-part></tp:taxon-name>) from Scottish waters with an insight into branchial morphology.</article-title><source>Marine Biodiversity</source><volume>46</volume>: <fpage>211</fpage>–<lpage>225</lpage>. <ext-link xlink:type="simple" ext-link-type="doi" xlink:href="10.1007/s12526-015-0353-5">https://doi.org/10.1007/s12526-015-0353-5</ext-link></mixed-citation></ref><ref id="B24"><mixed-citation xmlns:xlink="http://www.w3.org/1999/xlink" xlink:type="simple"><person-group><name name-style="western"><surname>Parapar</surname><given-names>J</given-names></name><name name-style="western"><surname>Martin</surname><given-names>D</given-names></name><name name-style="western"><surname>Moreira</surname><given-names>J</given-names></name></person-group> (<year>2020</year>) <article-title>On the diversity of <italic><tp:taxon-name><tp:taxon-name-part taxon-name-part-type="genus">Terebellides</tp:taxon-name-part></tp:taxon-name></italic> (<tp:taxon-name><tp:taxon-name-part taxon-name-part-type="phylum">Annelida</tp:taxon-name-part></tp:taxon-name>, <tp:taxon-name><tp:taxon-name-part taxon-name-part-type="family">Trichobranchidae</tp:taxon-name-part></tp:taxon-name>) in West Africa, seven new species and the redescription of <italic><tp:taxon-name><tp:taxon-name-part taxon-name-part-type="genus">T.</tp:taxon-name-part> <tp:taxon-name-part taxon-name-part-type="species">africana</tp:taxon-name-part></tp:taxon-name></italic> Augener, 1918 stat. prom.</article-title><source>Zootaxa</source><volume>4771</volume>(<issue>1</issue>): <fpage>1</fpage>–<lpage>61</lpage>. <ext-link xlink:type="simple" ext-link-type="doi" xlink:href="10.11646/zootaxa.4771.1.1">https://doi.org/10.11646/zootaxa.4771.1.1</ext-link></mixed-citation></ref></ref-list></tp:taxon-treatment>
