# Supplementary material for: To name but a few: descriptions of five new species of Terebellides (Annelida, Trichobranchidae) from the North East Atlantic
Source: Zookeys. 2020 Nov 12;992:1–58. doi: 10.3897/zookeys.992.55977 (PMC7677295; doi:10.3897/zookeys.992.55977)
Supplement: XML Treatment for Terebellides norvegica [file zookeys.992.55977-treatment9.xml]

<!DOCTYPE tp:taxon-treatment
  PUBLIC "-//TaxonX//DTD Taxonomic Treatment Publishing DTD v0 20100105//EN" "tax-treatment-NSO.dtd">
<tp:taxon-treatment xmlns:tp="http://www.plazi.org/taxpub"><tp:treatment-meta><kwd-group><label>Taxon classification</label><kwd><named-content xmlns:xlink="http://www.w3.org/1999/xlink" content-type="kingdom">Animalia</named-content></kwd><kwd><named-content xmlns:xlink="http://www.w3.org/1999/xlink" content-type="order">Terebellida</named-content></kwd><kwd><named-content xmlns:xlink="http://www.w3.org/1999/xlink" content-type="family">Trichobranchidae</named-content></kwd></kwd-group><mixed-citation publication-type="journal"><person-group><name><surname>Parapar</surname><given-names>Julio</given-names></name><name><surname>Capa</surname><given-names>María</given-names></name><name><surname>Nygren</surname><given-names>Arne</given-names></name><name><surname>Moreira</surname><given-names>Juan</given-names></name></person-group><article-title>To name but a few: descriptions of five new species of <italic><tp:taxon-name><tp:taxon-name-part taxon-name-part-type="genus" reg="Terebellides">Terebellides</tp:taxon-name-part></tp:taxon-name></italic> (<tp:taxon-name><tp:taxon-name-part taxon-name-part-type="phylum">Annelida</tp:taxon-name-part></tp:taxon-name>, <tp:taxon-name><tp:taxon-name-part taxon-name-part-type="family">Trichobranchidae</tp:taxon-name-part></tp:taxon-name>) from the North East Atlantic</article-title><source>Zookeys</source><day>12</day><month>11</month><year>2020</year><volume>992</volume><fpage>1</fpage><lpage>58</lpage><pub-id pub-id-type="doi">10.3897/zookeys.992.55977</pub-id></mixed-citation></tp:treatment-meta><tp:nomenclature><tp:taxon-name><object-id xmlns:xlink="http://www.w3.org/1999/xlink" content-type="arpha" xlink:type="simple">ABF9AE55-A322-51CB-919D-97ECEDB5DCC7</object-id>
                <tp:taxon-name-part taxon-name-part-type="genus" reg="Terebellides">Terebellides</tp:taxon-name-part>
                <tp:taxon-name-part taxon-name-part-type="species" reg="norvegica">norvegica</tp:taxon-name-part>
                <object-id xmlns:xlink="http://www.w3.org/1999/xlink" content-type="zoobank" xlink:type="simple">http://zoobank.org/659C513E-01DD-43A0-AC29-D1A744EDA9B0</object-id>
              </tp:taxon-name><tp:taxon-status xmlns:xlink="http://www.w3.org/1999/xlink" xlink:type="simple">sp. nov.</tp:taxon-status><xref ref-type="fig" rid="F1">Figs 1</xref><xref ref-type="fig" rid="F2">, 2</xref><xref ref-type="fig" rid="F3">, 3G</xref><xref ref-type="fig" rid="F9">, 9</xref><xref ref-type="fig" rid="F10">, 10</xref><xref ref-type="fig" rid="F14">, 14C–D</xref><xref ref-type="fig" rid="F17">, 17E</xref><xref ref-type="fig" rid="F18">, 18C</xref><xref ref-type="fig" rid="F19">, 19C</xref><xref ref-type="fig" rid="F22">, 22</xref><xref ref-type="fig" rid="F23">, 23</xref><xref ref-type="table" rid="T1">; Table 1</xref><xref ref-type="supplementary-material" rid="S1">; Suppl. material 1</xref><xref ref-type="supplementary-material" rid="S2">: Table S1; Suppl. material 2: Table S2</xref><tp:nomenclature-citation-list><tp:nomenclature-citation><tp:taxon-name>
                <tp:taxon-name-part taxon-name-part-type="genus" reg="Terebellides"/>
                <tp:taxon-name-part taxon-name-part-type="species" reg="norvegica"/></tp:taxon-name><comment>Species 8 – <xref ref-type="bibr" rid="B22">Nygren et al. 2018</xref>: 18–22, figs 5, 6, 10, Suppl. material <xref ref-type="supplementary-material" rid="S1">1</xref>: Table S1. </comment></tp:nomenclature-citation></tp:nomenclature-citation-list></tp:nomenclature><tp:treatment-sec sec-type="material" id="SECID0EQHDI"><title>Material examined.</title><p><bold>Type material. <italic>Holotype</italic></bold>: ZMBN116378. <bold><italic>Paratypes</italic></bold> (36 specs): Barents Sea (ZMBN11636, ZMBN116365, ZMBN116366, ZMBN116367); Norwegian coast (GNM146323, <abbrev xmlns:xlink="http://www.w3.org/1999/xlink" content-type="institution" xlink:title="University Museum, Trondheim" id="ABBRID0E4HDI" xlink:type="simple">NTNU</abbrev>-VM61388, <abbrev xmlns:xlink="http://www.w3.org/1999/xlink" content-type="institution" xlink:title="University Museum, Trondheim" id="ABBRID0ECIDI" xlink:type="simple">NTNU</abbrev>-VM61389, <abbrev xmlns:xlink="http://www.w3.org/1999/xlink" content-type="institution" xlink:title="University Museum, Trondheim" id="ABBRID0EHIDI" xlink:type="simple">NTNU</abbrev>-VM61390, <abbrev xmlns:xlink="http://www.w3.org/1999/xlink" content-type="institution" xlink:title="University Museum, Trondheim" id="ABBRID0EMIDI" xlink:type="simple">NTNU</abbrev>-VM66569, <abbrev xmlns:xlink="http://www.w3.org/1999/xlink" content-type="institution" xlink:title="University Museum, Trondheim" id="ABBRID0ERIDI" xlink:type="simple">NTNU</abbrev>-VM66573, <abbrev xmlns:xlink="http://www.w3.org/1999/xlink" content-type="institution" xlink:title="University Museum, Trondheim" id="ABBRID0EWIDI" xlink:type="simple">NTNU</abbrev>-VM66574, <abbrev xmlns:xlink="http://www.w3.org/1999/xlink" content-type="institution" xlink:title="University Museum, Trondheim" id="ABBRID0E2IDI" xlink:type="simple">NTNU</abbrev>-VM68197, <abbrev xmlns:xlink="http://www.w3.org/1999/xlink" content-type="institution" xlink:title="University Museum, Trondheim" id="ABBRID0EAJDI" xlink:type="simple">NTNU</abbrev>-VM68198, ZMBN116362, ZMBN116363, ZMBN116368, ZMBN116369, ZMBN116370, ZMBN116371, ZMBN116372, ZMBN116373, ZMBN116374, ZMBN116375, ZMBN116376, ZMBN116377, ZMBN116379, ZMBN116380, ZMBN116381, ZMBN116382, ZMBN116383, ZMBN116384); Skagerrak (GNM14637, GNM15131, GNM15232, GNM15134, ZMBN116361).</p><p><bold><italic>Holotype</italic>.</bold> Complete specimen, 19.0 mm long and 1.5 mm wide (Figs <xref ref-type="fig" rid="F3">3G</xref>, <xref ref-type="fig" rid="F19">19C</xref>); female with oocytes in body cavity.</p><fig id="F19" position="float" orientation="portrait"><object-id xmlns:xlink="http://www.w3.org/1999/xlink" content-type="doi" xlink:type="simple">10.3897/zookeys.992.55977.figure19</object-id><object-id xmlns:xlink="http://www.w3.org/1999/xlink" content-type="arpha" xlink:type="simple">2122ACFF-8691-509C-BFDB-D0713B51F9DD</object-id><label>Figure 19.</label><caption><p>Line drawings of several <italic><tp:taxon-name><tp:taxon-name-part taxon-name-part-type="genus" reg="Terebellides">Terebellides</tp:taxon-name-part></tp:taxon-name></italic> species. <bold>A</bold><italic><tp:taxon-name><tp:taxon-name-part taxon-name-part-type="genus" reg="Terebellides">Terebellides</tp:taxon-name-part> <tp:taxon-name-part taxon-name-part-type="species" reg="europaea">europaea</tp:taxon-name-part></tp:taxon-name></italic> Lavesque, Hutchings, Daffe, Nygren &amp; Londoño-Mesa, 2019 (species 6; non-type specimen, GNM14628), anterior end, left lateral view <bold>B</bold><italic><tp:taxon-name><tp:taxon-name-part taxon-name-part-type="genus" reg="Terebellides">Terebellides</tp:taxon-name-part> <tp:taxon-name-part taxon-name-part-type="species" reg="ronningae">ronningae</tp:taxon-name-part></tp:taxon-name></italic> sp. nov. (species 7; holotype, ZMBN116357), anterior end, left lateral view <bold>C</bold><italic><tp:taxon-name><tp:taxon-name-part taxon-name-part-type="genus" reg="Terebellides">Terebellides</tp:taxon-name-part> <tp:taxon-name-part taxon-name-part-type="species" reg="norvegica">norvegica</tp:taxon-name-part></tp:taxon-name></italic> sp. nov. (species 8; holotype, ZMBN416378), anterior end, right lateral view <bold>D</bold><italic><tp:taxon-name><tp:taxon-name-part taxon-name-part-type="genus" reg="Terebellides">Terebellides</tp:taxon-name-part> <tp:taxon-name-part taxon-name-part-type="species" reg="scotica">scotica</tp:taxon-name-part></tp:taxon-name></italic> sp. nov. (species 9; holotype, ZMBN116385), anterior end, left lateral view. Abbreviations: <abbrev xmlns:xlink="http://www.w3.org/1999/xlink" xlink:title="branchial dorsal lobes" id="ABBRID0EXLDI" xlink:type="simple">bdl</abbrev> – branchial dorsal lobe; <abbrev xmlns:xlink="http://www.w3.org/1999/xlink" xlink:title="branchial ventral lobes" id="ABBRID0E2LDI" xlink:type="simple">bvl</abbrev> – branchial ventral lobe; <abbrev xmlns:xlink="http://www.w3.org/1999/xlink" xlink:title="thoracic chaetiger" id="ABBRID0E6LDI" xlink:type="simple">TC</abbrev> – thoracic chaetiger.</p></caption><graphic xmlns:xlink="http://www.w3.org/1999/xlink" xlink:href="zookeys-992-001-g019.jpg" position="float" orientation="portrait" xlink:type="simple" id="oo_474813.jpg"><uri content-type="original_file" xlink:type="simple">https://binary.pensoft.net/fig/474813</uri></graphic></fig></tp:treatment-sec><tp:treatment-sec sec-type="material" id="SECID0EIMDI"><title>GenBank accession numbers of material examined (<abbrev xmlns:xlink="http://www.w3.org/1999/xlink" xlink:title="cytochrome c oxidase subunit I" id="ABBRID0ENMDI" xlink:type="simple">COI</abbrev>).</title><p>Holotype: <ext-link xmlns:xlink="http://www.w3.org/1999/xlink" ext-link-type="gen" xlink:href="MG025148" xlink:type="simple">MG025148</ext-link>. Paratypes: <ext-link xmlns:xlink="http://www.w3.org/1999/xlink" ext-link-type="gen" xlink:href="MG025119" xlink:type="simple">MG025119</ext-link>, <ext-link xmlns:xlink="http://www.w3.org/1999/xlink" ext-link-type="gen" xlink:href="MG025120" xlink:type="simple">MG025120</ext-link>, <ext-link xmlns:xlink="http://www.w3.org/1999/xlink" ext-link-type="gen" xlink:href="MG025122" xlink:type="simple">MG025122</ext-link>, <ext-link xmlns:xlink="http://www.w3.org/1999/xlink" ext-link-type="gen" xlink:href="MG025124" xlink:type="simple">MG025124</ext-link>, <ext-link xmlns:xlink="http://www.w3.org/1999/xlink" ext-link-type="gen" xlink:href="MG025126" xlink:type="simple">MG025126</ext-link>, <ext-link xmlns:xlink="http://www.w3.org/1999/xlink" ext-link-type="gen" xlink:href="MG025127" xlink:type="simple">MG025127</ext-link>, <ext-link xmlns:xlink="http://www.w3.org/1999/xlink" ext-link-type="gen" xlink:href="MG025128" xlink:type="simple">MG025128</ext-link>, <ext-link xmlns:xlink="http://www.w3.org/1999/xlink" ext-link-type="gen" xlink:href="MG025129" xlink:type="simple">MG025129</ext-link>, <ext-link xmlns:xlink="http://www.w3.org/1999/xlink" ext-link-type="gen" xlink:href="MG025131" xlink:type="simple">MG025131</ext-link>, <ext-link xmlns:xlink="http://www.w3.org/1999/xlink" ext-link-type="gen" xlink:href="MG025132" xlink:type="simple">MG025132</ext-link>, <ext-link xmlns:xlink="http://www.w3.org/1999/xlink" ext-link-type="gen" xlink:href="MG025134" xlink:type="simple">MG025134</ext-link>, <ext-link xmlns:xlink="http://www.w3.org/1999/xlink" ext-link-type="gen" xlink:href="MG025135" xlink:type="simple">MG025135</ext-link>, <ext-link xmlns:xlink="http://www.w3.org/1999/xlink" ext-link-type="gen" xlink:href="MG025136" xlink:type="simple">MG025136</ext-link>, <ext-link xmlns:xlink="http://www.w3.org/1999/xlink" ext-link-type="gen" xlink:href="MG025137" xlink:type="simple">MG025137</ext-link>, <ext-link xmlns:xlink="http://www.w3.org/1999/xlink" ext-link-type="gen" xlink:href="MG025138" xlink:type="simple">MG025138</ext-link>, <ext-link xmlns:xlink="http://www.w3.org/1999/xlink" ext-link-type="gen" xlink:href="MG025139" xlink:type="simple">MG025139</ext-link>, <ext-link xmlns:xlink="http://www.w3.org/1999/xlink" ext-link-type="gen" xlink:href="MG025140" xlink:type="simple">MG025140</ext-link>, <ext-link xmlns:xlink="http://www.w3.org/1999/xlink" ext-link-type="gen" xlink:href="MG025141" xlink:type="simple">MG025141</ext-link>, <ext-link xmlns:xlink="http://www.w3.org/1999/xlink" ext-link-type="gen" xlink:href="MG025142" xlink:type="simple">MG025142</ext-link>, <ext-link xmlns:xlink="http://www.w3.org/1999/xlink" ext-link-type="gen" xlink:href="MG025143" xlink:type="simple">MG025143</ext-link>, <ext-link xmlns:xlink="http://www.w3.org/1999/xlink" ext-link-type="gen" xlink:href="MG025144" xlink:type="simple">MG025144</ext-link>, <ext-link xmlns:xlink="http://www.w3.org/1999/xlink" ext-link-type="gen" xlink:href="MG025145" xlink:type="simple">MG025145</ext-link>, <ext-link xmlns:xlink="http://www.w3.org/1999/xlink" ext-link-type="gen" xlink:href="MG025146" xlink:type="simple">MG025146</ext-link>, <ext-link xmlns:xlink="http://www.w3.org/1999/xlink" ext-link-type="gen" xlink:href="MG025147" xlink:type="simple">MG025147</ext-link>, <ext-link xmlns:xlink="http://www.w3.org/1999/xlink" ext-link-type="gen" xlink:href="MG025149" xlink:type="simple">MG025149</ext-link>, <ext-link xmlns:xlink="http://www.w3.org/1999/xlink" ext-link-type="gen" xlink:href="MG025151" xlink:type="simple">MG025151</ext-link>, <ext-link xmlns:xlink="http://www.w3.org/1999/xlink" ext-link-type="gen" xlink:href="MG025152" xlink:type="simple">MG025152</ext-link>, <ext-link xmlns:xlink="http://www.w3.org/1999/xlink" ext-link-type="gen" xlink:href="MG025153" xlink:type="simple">MG025153</ext-link>, <ext-link xmlns:xlink="http://www.w3.org/1999/xlink" ext-link-type="gen" xlink:href="MG025154" xlink:type="simple">MG025154</ext-link>, <ext-link xmlns:xlink="http://www.w3.org/1999/xlink" ext-link-type="gen" xlink:href="MG025155" xlink:type="simple">MG025155</ext-link>, <ext-link xmlns:xlink="http://www.w3.org/1999/xlink" ext-link-type="gen" xlink:href="MG025156" xlink:type="simple">MG025156</ext-link>. Additional material: <ext-link xmlns:xlink="http://www.w3.org/1999/xlink" ext-link-type="gen" xlink:href="MG025117" xlink:type="simple">MG025117</ext-link>, <ext-link xmlns:xlink="http://www.w3.org/1999/xlink" ext-link-type="gen" xlink:href="MG025118" xlink:type="simple">MG025118</ext-link>, <ext-link xmlns:xlink="http://www.w3.org/1999/xlink" ext-link-type="gen" xlink:href="MG025121" xlink:type="simple">MG025121</ext-link>, <ext-link xmlns:xlink="http://www.w3.org/1999/xlink" ext-link-type="gen" xlink:href="MG025123" xlink:type="simple">MG025123</ext-link>, <ext-link xmlns:xlink="http://www.w3.org/1999/xlink" ext-link-type="gen" xlink:href="MG025125" xlink:type="simple">MG025125</ext-link>, <ext-link xmlns:xlink="http://www.w3.org/1999/xlink" ext-link-type="gen" xlink:href="MG025130" xlink:type="simple">MG025130</ext-link>, <ext-link xmlns:xlink="http://www.w3.org/1999/xlink" ext-link-type="gen" xlink:href="MG025133" xlink:type="simple">MG025133</ext-link>, <ext-link xmlns:xlink="http://www.w3.org/1999/xlink" ext-link-type="gen" xlink:href="MG025150" xlink:type="simple">MG025150</ext-link>.</p><fig id="F20" position="float" orientation="portrait"><object-id xmlns:xlink="http://www.w3.org/1999/xlink" content-type="doi" xlink:type="simple">10.3897/zookeys.992.55977.figure20</object-id><object-id xmlns:xlink="http://www.w3.org/1999/xlink" content-type="arpha" xlink:type="simple">90D02AE7-AFF0-5F69-B4B1-8DA662CC3C3B</object-id><label>Figure 20.</label><caption><p><italic><tp:taxon-name><tp:taxon-name-part taxon-name-part-type="genus" reg="Terebellides">Terebellides</tp:taxon-name-part> <tp:taxon-name-part taxon-name-part-type="species" reg="ronningae">ronningae</tp:taxon-name-part></tp:taxon-name></italic> sp. nov. (species 7; paratypes, <named-content xmlns:xlink="http://www.w3.org/1999/xlink" content-type="dwc:institutional_code" xlink:type="simple">ZMBN</named-content> 116349 and <named-content xmlns:xlink="http://www.w3.org/1999/xlink" content-type="dwc:institutional_code" xlink:type="simple">ZMBN</named-content> 116353), <abbrev xmlns:xlink="http://www.w3.org/1999/xlink" xlink:title="Scanning Electron Microscopy" id="ABBRID0E5TDI" xlink:type="simple">SEM</abbrev> micrographs. <bold>A</bold> anterior end, right lateral view <bold>B</bold> dorsal branchial lobes, terminal papilla <bold>C</bold> anterior branchial lamellae papillae <bold>D</bold> TC4, nephridial papilla (framed: detail). Abbreviations: <abbrev xmlns:xlink="http://www.w3.org/1999/xlink" xlink:title="branchial dorsal lobes" id="ABBRID0EKUDI" xlink:type="simple">bdl</abbrev> – branchial dorsal lobe; <abbrev xmlns:xlink="http://www.w3.org/1999/xlink" xlink:title="branchial lamellar papillae" id="ABBRID0EOUDI" xlink:type="simple">blp</abbrev> – branchial lamellae papillae; <abbrev xmlns:xlink="http://www.w3.org/1999/xlink" xlink:title="branchial ventral lobe terminal papilla" id="ABBRID0ESUDI" xlink:type="simple">bvltp</abbrev> – branchial ventral lobe terminal papilla; <abbrev xmlns:xlink="http://www.w3.org/1999/xlink" xlink:title="glandular region" id="ABBRID0EWUDI" xlink:type="simple">gr</abbrev> – glandular region; <abbrev xmlns:xlink="http://www.w3.org/1999/xlink" xlink:title="nephridial papilla" id="ABBRID0E1UDI" xlink:type="simple">np</abbrev> – nephridial papilla; <abbrev xmlns:xlink="http://www.w3.org/1999/xlink" xlink:title="thoracic chaetiger" id="ABBRID0E5UDI" xlink:type="simple">TC</abbrev> – thoracic chaetiger.</p></caption><graphic xmlns:xlink="http://www.w3.org/1999/xlink" xlink:href="zookeys-992-001-g020.jpg" position="float" orientation="portrait" xlink:type="simple" id="oo_474814.jpg"><uri content-type="original_file" xlink:type="simple">https://binary.pensoft.net/fig/474814</uri></graphic></fig><fig id="F21" position="float" orientation="portrait"><object-id xmlns:xlink="http://www.w3.org/1999/xlink" content-type="doi" xlink:type="simple">10.3897/zookeys.992.55977.figure21</object-id><object-id xmlns:xlink="http://www.w3.org/1999/xlink" content-type="arpha" xlink:type="simple">C44FAFC6-B34C-5FD9-A9AC-433C965BBEC6</object-id><label>Figure 21.</label><caption><p><italic><tp:taxon-name><tp:taxon-name-part taxon-name-part-type="genus" reg="Terebellides">Terebellides</tp:taxon-name-part> <tp:taxon-name-part taxon-name-part-type="species" reg="ronningae">ronningae</tp:taxon-name-part></tp:taxon-name></italic> sp. nov. (species 7; paratypes, <named-content xmlns:xlink="http://www.w3.org/1999/xlink" content-type="dwc:institutional_code" xlink:type="simple">ZMBN</named-content> 116349 and <named-content xmlns:xlink="http://www.w3.org/1999/xlink" content-type="dwc:institutional_code" xlink:type="simple">ZMBN</named-content> 116353), <abbrev xmlns:xlink="http://www.w3.org/1999/xlink" xlink:title="Scanning Electron Microscopy" id="ABBRID0EKWDI" xlink:type="simple">SEM</abbrev> micrographs. <bold>A</bold> TC6 (TU1), geniculate chaetae <bold>B</bold> geniculate chaeta, detail (framed in <bold>A</bold>) <bold>C–E</bold> thoracic uncini (arrows in <bold>C</bold> pointing to rostrum curved at distal end) <bold>F</bold> abdominal uncini. Abbreviations: <abbrev xmlns:xlink="http://www.w3.org/1999/xlink" xlink:title="capitium" id="ABBRID0E1WDI" xlink:type="simple">cap</abbrev> – capitium; <abbrev xmlns:xlink="http://www.w3.org/1999/xlink" xlink:title="first row of capitium teeth" id="ABBRID0E5WDI" xlink:type="simple">ctr1</abbrev>/2 – first and second rows of capitium teeth; <abbrev xmlns:xlink="http://www.w3.org/1999/xlink" xlink:title="rostrum" id="ABBRID0ECXDI" xlink:type="simple">ros</abbrev> – rostrum.</p></caption><graphic xmlns:xlink="http://www.w3.org/1999/xlink" xlink:href="zookeys-992-001-g021.jpg" position="float" orientation="portrait" xlink:type="simple" id="oo_474815.jpg"><uri content-type="original_file" xlink:type="simple">https://binary.pensoft.net/fig/474815</uri></graphic></fig></tp:treatment-sec><tp:treatment-sec sec-type="type material" id="SECID0ELXDI"><title>Diagnostic features of type material.</title><p>Complete individuals ranging from 20.0–50.0 mm in length and 1.2–5.0 mm in width (Fig. <xref ref-type="fig" rid="F17">17E</xref>). Branchial dorsal lobes lamellae with well-developed anterior papillary projections (Fig. <xref ref-type="fig" rid="F22">22C</xref>). Ventral branchial lobes hidden (Figs <xref ref-type="fig" rid="F19">19C</xref>, <xref ref-type="fig" rid="F22">22A, B</xref>) or not (Fig. <xref ref-type="fig" rid="F3">3G</xref>) by dorsal ones. Lateral lappets and dorsal projection low marked, only partially present on TC2 (Fig. <xref ref-type="fig" rid="F22">22A, D</xref>). Geniculate chaetae acutely bent, with poorly marked capitium (Fig. <xref ref-type="fig" rid="F23">23A, B</xref>). Ciliated papilla dorsal to thoracic notopodia not observed. Thoracic uncini in one row (Fig. <xref ref-type="fig" rid="F23">23C</xref>) with rostrum/capitium length ratio of approximately 2 : 1 and capitium with a first row of two or three medium-sized teeth, followed by several progressively smaller teeth (Fig. <xref ref-type="fig" rid="F23">23D</xref>). Abdomen with 29–38 chaetigers with type 2 uncini (Fig. <xref ref-type="fig" rid="F23">23E</xref>). Epibiont ciliates observed in some specimens (Fig. <xref ref-type="fig" rid="F23">23F</xref>).</p><fig id="F22" position="float" orientation="portrait"><object-id xmlns:xlink="http://www.w3.org/1999/xlink" content-type="doi" xlink:type="simple">10.3897/zookeys.992.55977.figure22</object-id><object-id xmlns:xlink="http://www.w3.org/1999/xlink" content-type="arpha" xlink:type="simple">121D7039-24E9-57B8-9A07-F39D3AFC97D1</object-id><label>Figure 22.</label><caption><p><italic><tp:taxon-name><tp:taxon-name-part taxon-name-part-type="genus" reg="Terebellides">Terebellides</tp:taxon-name-part> <tp:taxon-name-part taxon-name-part-type="species" reg="norvegica">norvegica</tp:taxon-name-part></tp:taxon-name></italic> sp. nov. (species 8; paratypes, GNM15130 and GNM15134), <abbrev xmlns:xlink="http://www.w3.org/1999/xlink" xlink:title="Scanning Electron Microscopy" id="ABBRID0EQZDI" xlink:type="simple">SEM</abbrev> micrographs. <bold>A</bold> anterior end, left lateral view <bold>B</bold> branchial lobes, ventral view <bold>C</bold> anterior dorsal branchial lamellae and papillae <bold>D</bold> TC4 to TC6, lateral view. Abbreviations: <abbrev xmlns:xlink="http://www.w3.org/1999/xlink" xlink:title="anterior branchial lobe" id="ABBRID0E3ZDI" xlink:type="simple">abl</abbrev> – anterior branchial lobe; <abbrev xmlns:xlink="http://www.w3.org/1999/xlink" xlink:title="branchial dorsal lobes" id="ABBRID0EA1DI" xlink:type="simple">bdl</abbrev> – branchial dorsal lobe; <abbrev xmlns:xlink="http://www.w3.org/1999/xlink" xlink:title="branchial dorsal lobes fusion line" id="ABBRID0EE1DI" xlink:type="simple">bdlfl</abbrev> – branchial dorsal lobes fusion line; <abbrev xmlns:xlink="http://www.w3.org/1999/xlink" xlink:title="branchial dorsal lobe terminal papilla" id="ABBRID0EI1DI" xlink:type="simple">bdltp</abbrev> – branchial dorsal lobe terminal papilla; <abbrev xmlns:xlink="http://www.w3.org/1999/xlink" xlink:title="branchial lamellar papillae" id="ABBRID0EM1DI" xlink:type="simple">blp</abbrev> – branchial lamellae papillae; <abbrev xmlns:xlink="http://www.w3.org/1999/xlink" xlink:title="buccal tentacles" id="ABBRID0EQ1DI" xlink:type="simple">bt</abbrev> – buccal tentacles; <abbrev xmlns:xlink="http://www.w3.org/1999/xlink" xlink:title="dorsal projection of notopodium" id="ABBRID0EU1DI" xlink:type="simple">dpn</abbrev> – dorsal projection of notopodium; <abbrev xmlns:xlink="http://www.w3.org/1999/xlink" xlink:title="geniculate chaetae" id="ABBRID0EY1DI" xlink:type="simple">gc</abbrev> – geniculate chaetae; <abbrev xmlns:xlink="http://www.w3.org/1999/xlink" xlink:title="glandular region" id="ABBRID0E31DI" xlink:type="simple">gr</abbrev> – glandular region; <abbrev xmlns:xlink="http://www.w3.org/1999/xlink" xlink:title="lower lip" id="ABBRID0EA2DI" xlink:type="simple">loli</abbrev> – lower lip; <abbrev xmlns:xlink="http://www.w3.org/1999/xlink" xlink:title="nephridial papilla" id="ABBRID0EE2DI" xlink:type="simple">np</abbrev> – nephridial papilla; <abbrev xmlns:xlink="http://www.w3.org/1999/xlink" xlink:title="thoracic chaetiger" id="ABBRID0EI2DI" xlink:type="simple">TC</abbrev> – thoracic chaetiger; <abbrev xmlns:xlink="http://www.w3.org/1999/xlink" xlink:title="thoracic lateral lappets" id="ABBRID0EM2DI" xlink:type="simple">tll</abbrev> – thoracic lateral lappets.</p></caption><graphic xmlns:xlink="http://www.w3.org/1999/xlink" xlink:href="zookeys-992-001-g022.jpg" position="float" orientation="portrait" xlink:type="simple" id="oo_474816.jpg"><uri content-type="original_file" xlink:type="simple">https://binary.pensoft.net/fig/474816</uri></graphic></fig></tp:treatment-sec><tp:treatment-sec sec-type="Nucleotide diagnostic features" id="SECID0EV2DI"><title>Nucleotide diagnostic features.</title><p>All sequences of <italic><tp:taxon-name><tp:taxon-name-part taxon-name-part-type="genus" reg="Terebellides">T.</tp:taxon-name-part> <tp:taxon-name-part taxon-name-part-type="species" reg="norvegica">norvegica</tp:taxon-name-part></tp:taxon-name></italic> sp. nov. share the unique apomorphic nucleotides in positions 48 (C) and 285 (G) of the alignement.</p><fig id="F23" position="float" orientation="portrait"><object-id xmlns:xlink="http://www.w3.org/1999/xlink" content-type="doi" xlink:type="simple">10.3897/zookeys.992.55977.figure23</object-id><object-id xmlns:xlink="http://www.w3.org/1999/xlink" content-type="arpha" xlink:type="simple">9CE77A76-8691-5432-96BB-D99498329546</object-id><label>Figure 23.</label><caption><p><italic><tp:taxon-name><tp:taxon-name-part taxon-name-part-type="genus" reg="Terebellides">Terebellides</tp:taxon-name-part> <tp:taxon-name-part taxon-name-part-type="species" reg="norvegica">norvegica</tp:taxon-name-part></tp:taxon-name></italic> sp. nov. (species 8; paratypes, GNM15130 and GNM15134), <abbrev xmlns:xlink="http://www.w3.org/1999/xlink" xlink:title="Scanning Electron Microscopy" id="ABBRID0EZ3DI" xlink:type="simple">SEM</abbrev> micrographs. <bold>A</bold> TC6 (TU1), geniculate chaetae <bold>B</bold> detail of geniculate chaeta, arrow pointing to capitium (framed in <bold>A</bold>) <bold>C</bold> simple row of uncini <bold>D</bold> thoracic uncinus, capitium <bold>E</bold> abdominal uncini <bold>F</bold> ciliate epibionts. Abbreviations: <abbrev xmlns:xlink="http://www.w3.org/1999/xlink" xlink:title="first row of capitium teeth" id="ABBRID0EL4DI" xlink:type="simple">ctr1</abbrev> – first row of capitium teeth.</p></caption><graphic xmlns:xlink="http://www.w3.org/1999/xlink" xlink:href="zookeys-992-001-g023.jpg" position="float" orientation="portrait" xlink:type="simple" id="oo_474817.jpg"><uri content-type="original_file" xlink:type="simple">https://binary.pensoft.net/fig/474817</uri></graphic></fig></tp:treatment-sec><tp:treatment-sec sec-type="Typ﻿e locality" id="SECID0EU4DI"><title>Typ﻿e locality.</title><p>Rogaland (Norway); at depths of between 226 and 242 m (Fig. <xref ref-type="fig" rid="F18">18C</xref>).</p></tp:treatment-sec><tp:treatment-sec sec-type="distribution" id="SECID0E54DI"><title>Distribution and bathymetry.</title><p>Barents Sea, Norwegian coast, Skagerrak; 190–1,268 m deep (<xref ref-type="bibr" rid="B22">Nygren et al. 2018</xref>) (Figs <xref ref-type="fig" rid="F9">9</xref>, <xref ref-type="fig" rid="F18">18C</xref>; Suppl. material <xref ref-type="supplementary-material" rid="S1">1</xref>: Table S1).</p></tp:treatment-sec><tp:treatment-sec sec-type="etymology" id="SECID0EU5DI"><title>Etymology.</title><p>The name of the new species refers to the country where members of this lineage were found, along the Norwegian coast from the Barents Sea to the Skagerrak Strait.</p></tp:treatment-sec><tp:treatment-sec sec-type="remarks" id="SECID0EZ5DI"><title>Remarks.</title><p><italic><tp:taxon-name><tp:taxon-name-part taxon-name-part-type="genus" reg="Terebellides">Terebellides</tp:taxon-name-part> <tp:taxon-name-part taxon-name-part-type="species" reg="norvegica">norvegica</tp:taxon-name-part></tp:taxon-name></italic> sp. nov. is characterised by the presence of marginal papillae in the anterior region of branchial dorsal lamellae, thoracic uncini of type 3 and abdominal uncini of type 2, and by lacking ciliated papilla dorsal to thoracic notopodia (Table <xref ref-type="table" rid="T1">1</xref>). These features are shared with species of subgroup A2: <italic><tp:taxon-name><tp:taxon-name-part taxon-name-part-type="genus" reg="Terebellides">T.</tp:taxon-name-part> <tp:taxon-name-part taxon-name-part-type="species" reg="europaea">europaea</tp:taxon-name-part></tp:taxon-name></italic>, <italic><tp:taxon-name><tp:taxon-name-part taxon-name-part-type="genus" reg="Terebellides">T.</tp:taxon-name-part> <tp:taxon-name-part taxon-name-part-type="species" reg="ronningae">ronningae</tp:taxon-name-part></tp:taxon-name></italic> sp. nov. and <italic><tp:taxon-name><tp:taxon-name-part taxon-name-part-type="genus" reg="Terebellides">T.</tp:taxon-name-part> <tp:taxon-name-part taxon-name-part-type="species" reg="scotica">scotica</tp:taxon-name-part></tp:taxon-name></italic> sp. nov. (Table <xref ref-type="table" rid="T1">1</xref>), apart from the thoracic uncini type that is different in <italic><tp:taxon-name><tp:taxon-name-part taxon-name-part-type="genus" reg="Terebellides">T.</tp:taxon-name-part> <tp:taxon-name-part taxon-name-part-type="species" reg="ronningae">ronningae</tp:taxon-name-part></tp:taxon-name></italic> sp. nov. Furthermore, <italic><tp:taxon-name><tp:taxon-name-part taxon-name-part-type="genus" reg="Terebellides">T.</tp:taxon-name-part> <tp:taxon-name-part taxon-name-part-type="species" reg="norvegica">norvegica</tp:taxon-name-part></tp:taxon-name></italic> sp. nov., <italic><tp:taxon-name><tp:taxon-name-part taxon-name-part-type="genus" reg="Terebellides">T.</tp:taxon-name-part> <tp:taxon-name-part taxon-name-part-type="species" reg="europaea">europaea</tp:taxon-name-part></tp:taxon-name></italic> and <italic><tp:taxon-name><tp:taxon-name-part taxon-name-part-type="genus" reg="Terebellides">T.</tp:taxon-name-part> <tp:taxon-name-part taxon-name-part-type="species" reg="scotica">scotica</tp:taxon-name-part></tp:taxon-name></italic> sp. nov. also show the same variability in whether ventral branchial lobes are hidden or not by dorsal lobes. Therefore, it seems that members of these three species can only be distinguished according to the DNA sequences. However, they show little overlapping in their geographic distribution and bathymetric ranges (Figs <xref ref-type="fig" rid="F9">9</xref>, <xref ref-type="fig" rid="F18">18A, C, D</xref>). <italic><tp:taxon-name><tp:taxon-name-part taxon-name-part-type="genus" reg="Terebellides">Terebellides</tp:taxon-name-part> <tp:taxon-name-part taxon-name-part-type="species" reg="norvegica">norvegica</tp:taxon-name-part></tp:taxon-name></italic> sp. nov. inhabits deep-water habitats (mostly below 200 m) along the Norwegian coast; its distribution only overlaps with that of <italic><tp:taxon-name><tp:taxon-name-part taxon-name-part-type="genus" reg="Terebellides">T.</tp:taxon-name-part> <tp:taxon-name-part taxon-name-part-type="species" reg="europaea">europaea</tp:taxon-name-part></tp:taxon-name></italic> in southern waters (Skagerrak). As stated before, <italic><tp:taxon-name><tp:taxon-name-part taxon-name-part-type="genus" reg="Terebellides">T.</tp:taxon-name-part> <tp:taxon-name-part taxon-name-part-type="species" reg="europaea">europaea</tp:taxon-name-part></tp:taxon-name></italic> has a broader distribution reaching to the South NW Iberian Peninsula and is generally found in shallower habitats (&lt;100 m) similarly to <italic><tp:taxon-name><tp:taxon-name-part taxon-name-part-type="genus" reg="Terebellides">T.</tp:taxon-name-part> <tp:taxon-name-part taxon-name-part-type="species" reg="scotica">scotica</tp:taxon-name-part></tp:taxon-name></italic> sp. nov. Ciliate epibionts attached over dorsal body surface were also observed (Fig. <xref ref-type="fig" rid="F23">23F</xref>).</p><p>On the other hand, the internal anatomy of <italic><tp:taxon-name><tp:taxon-name-part taxon-name-part-type="genus" reg="Terebellides">T.</tp:taxon-name-part> <tp:taxon-name-part taxon-name-part-type="species" reg="norvegica">norvegica</tp:taxon-name-part></tp:taxon-name></italic> sp. nov. has been examined by transparency in one alive specimen (Fig. <xref ref-type="fig" rid="F14">14D</xref>). The digestive tract is divided in an oesophagus clearly distinguishable between TC1 and TC3, that is followed by the stomach and the associated digestive gland (TC4–TC7) and then by the intestine (from TC11). Regarding the circulatory system, a double dorsal blood vessel is present in anterior body end from which arise four afferent vessels at the level of branchial stem and into the branchiae; the coelomic cavity bears oocytes from TC11. All these internal features agree with those described by <xref ref-type="bibr" rid="B15">Jouin-Toulmond and Hourdez (2006)</xref> and <xref ref-type="bibr" rid="B23">Parapar and Hutchings (2014)</xref> for other species of the genus.</p><p>Forty sequences (see Suppl. material <xref ref-type="supplementary-material" rid="S2">2</xref>: Table S2), in 33 haplotypes, have been attributed to this species (<xref ref-type="bibr" rid="B22">Nygren et al. 2018</xref>). They show 0–3.1% intraspecific divergence, larger than in other <italic><tp:taxon-name><tp:taxon-name-part taxon-name-part-type="genus" reg="Terebellides">Terebellides</tp:taxon-name-part></tp:taxon-name></italic> species, and a minimum of 10.5% uncorrected genetic distance, with its closest relative being <italic><tp:taxon-name><tp:taxon-name-part taxon-name-part-type="genus" reg="Terebellides">T.</tp:taxon-name-part> <tp:taxon-name-part taxon-name-part-type="species" reg="scotica">scotica</tp:taxon-name-part></tp:taxon-name></italic> sp. nov. (Fig. <xref ref-type="fig" rid="F1">1</xref>).</p></tp:treatment-sec><tp:treatment-sec><!--Section generated to contain objects referenced in tp:taxon-treatment.--><fig id="F1" position="float" orientation="portrait"><object-id xmlns:xlink="http://www.w3.org/1999/xlink" content-type="doi" xlink:type="simple">10.3897/zookeys.992.55977.figure1</object-id><object-id xmlns:xlink="http://www.w3.org/1999/xlink" content-type="arpha" xlink:type="simple">AE8C5B6E-05D3-552D-BEE3-D57B609EC8D0</object-id><label>Figure 1.</label><caption><p>Phylogenetic tree after Maximum Likelihood analyses on a concatenated dataset of cox1, 16S rDNA, ITS2, and 28S rDNA (as in <xref ref-type="bibr" rid="B22">Nygren et al. 2018</xref>). Bootstrap support values above nodes. Coloured squares indicate the major clades referred herein as Groups A–D. Within Group A, the focus of present study, subgroups A1–A4 and species 6–13, 18–21, 23, 28 are labelled.</p></caption><graphic xmlns:xlink="http://www.w3.org/1999/xlink" xlink:href="zookeys-992-001-g001.jpg" position="float" orientation="portrait" xlink:type="simple" id="oo_474795.jpg"><uri content-type="original_file" xlink:type="simple">https://binary.pensoft.net/fig/474795</uri></graphic></fig><fig id="F2" position="float" orientation="portrait"><object-id xmlns:xlink="http://www.w3.org/1999/xlink" content-type="doi" xlink:type="simple">10.3897/zookeys.992.55977.figure2</object-id><object-id xmlns:xlink="http://www.w3.org/1999/xlink" content-type="arpha" xlink:type="simple">6FF6B1A7-9A4B-57CB-B456-7E68F74CDF05</object-id><label>Figure 2.</label><caption><p>Phylogenetic tree after Maximum Likelihood analyses on a dataset of cox1 (including all sequences in <xref ref-type="bibr" rid="B22">Nygren et al. 2018</xref> and in <xref ref-type="bibr" rid="B18">Lavesque et al. 2019</xref>). Bootstrap support values above nodes. Species other than members of Group A are collapsed. Species with names refer to those dealt with in present study.</p></caption><graphic xmlns:xlink="http://www.w3.org/1999/xlink" xlink:href="zookeys-992-001-g002.jpg" position="float" orientation="portrait" xlink:type="simple" id="oo_474796.jpg"><uri content-type="original_file" xlink:type="simple">https://binary.pensoft.net/fig/474796</uri></graphic></fig><fig id="F3" position="float" orientation="portrait"><object-id xmlns:xlink="http://www.w3.org/1999/xlink" content-type="doi" xlink:type="simple">10.3897/zookeys.992.55977.figure3</object-id><object-id xmlns:xlink="http://www.w3.org/1999/xlink" content-type="arpha" xlink:type="simple">2100446A-D58E-5321-A039-4BAB45B15309</object-id><label>Figure 3.</label><caption><p><abbrev xmlns:xlink="http://www.w3.org/1999/xlink" xlink:title="stereomicroscope" id="ABBRID0EWOAG" xlink:type="simple">STM</abbrev> photographs of several <italic><tp:taxon-name><tp:taxon-name-part taxon-name-part-type="genus" reg="Terebellides">Terebellides</tp:taxon-name-part></tp:taxon-name></italic> species. <bold>A</bold><italic><tp:taxon-name><tp:taxon-name-part taxon-name-part-type="genus" reg="Terebellides">Terebellides</tp:taxon-name-part> <tp:taxon-name-part taxon-name-part-type="species" reg="bakkeni">bakkeni</tp:taxon-name-part></tp:taxon-name></italic> sp. nov. (species 10; holotype, ZMBN116395) <bold>B</bold><italic><tp:taxon-name><tp:taxon-name-part taxon-name-part-type="genus" reg="Terebellides">Terebellides</tp:taxon-name-part> <tp:taxon-name-part taxon-name-part-type="species" reg="stroemii">stroemii</tp:taxon-name-part></tp:taxon-name></italic> Sars, 1835 (species 11; non-type specimen, ZMBN116397) <bold>C</bold><italic><tp:taxon-name><tp:taxon-name-part taxon-name-part-type="genus" reg="Terebellides">Terebellides</tp:taxon-name-part> <tp:taxon-name-part taxon-name-part-type="species" reg="kongsrudi">kongsrudi</tp:taxon-name-part></tp:taxon-name></italic> sp. nov. (species 13; holotype, GNM14632) <bold>D</bold><italic><tp:taxon-name><tp:taxon-name-part taxon-name-part-type="genus" reg="Terebellides">Terebellides</tp:taxon-name-part> <tp:taxon-name-part taxon-name-part-type="species" reg="bigeniculatus">bigeniculatus</tp:taxon-name-part></tp:taxon-name></italic> Parapar, Moreira &amp; Helgason, 2011 (species 20 + 28; non-type specimen, ZMBN116514) <bold>E</bold><italic><tp:taxon-name><tp:taxon-name-part taxon-name-part-type="genus" reg="Terebellides">Terebellides</tp:taxon-name-part> <tp:taxon-name-part taxon-name-part-type="species" reg="europaea">europaea</tp:taxon-name-part></tp:taxon-name></italic> Lavesque, Hutchings, Daffe, Nygren &amp; Londoño-Mesa, 2019 (species 6; non-type specimen, GNM14628) <bold>F</bold><italic><tp:taxon-name><tp:taxon-name-part taxon-name-part-type="genus" reg="Terebellides">Terebellides</tp:taxon-name-part> <tp:taxon-name-part taxon-name-part-type="species" reg="ronningae">ronningae</tp:taxon-name-part></tp:taxon-name></italic> sp. nov. (species 7; holotype, ZMBN116357) <bold>G</bold><italic><tp:taxon-name><tp:taxon-name-part taxon-name-part-type="genus" reg="Terebellides">Terebellides</tp:taxon-name-part> <tp:taxon-name-part taxon-name-part-type="species" reg="norvegica">norvegica</tp:taxon-name-part></tp:taxon-name></italic> sp. nov. (species 8; holotype, ZMBN416378) <bold>H</bold><italic><tp:taxon-name><tp:taxon-name-part taxon-name-part-type="genus" reg="Terebellides">Terebellides</tp:taxon-name-part> <tp:taxon-name-part taxon-name-part-type="species" reg="scotica">scotica</tp:taxon-name-part></tp:taxon-name></italic> sp. nov. (species 9; holotype, ZMBN116385). Abbreviations: <abbrev xmlns:xlink="http://www.w3.org/1999/xlink" xlink:title="branchial dorsal lobes" id="ABBRID0EJSAG" xlink:type="simple">bdl</abbrev> – branchial dorsal lobe; <abbrev xmlns:xlink="http://www.w3.org/1999/xlink" xlink:title="branchial ventral lobes" id="ABBRID0ENSAG" xlink:type="simple">bvl</abbrev> – branchial ventral lobe; <abbrev xmlns:xlink="http://www.w3.org/1999/xlink" xlink:title="thoracic chaetiger" id="ABBRID0ERSAG" xlink:type="simple">TC</abbrev> – thoracic chaetiger.</p></caption><graphic xmlns:xlink="http://www.w3.org/1999/xlink" xlink:href="zookeys-992-001-g003.jpg" position="float" orientation="portrait" xlink:type="simple" id="oo_474797.jpg"><uri content-type="original_file" xlink:type="simple">https://binary.pensoft.net/fig/474797</uri></graphic></fig><fig id="F9" position="float" orientation="portrait"><object-id xmlns:xlink="http://www.w3.org/1999/xlink" content-type="doi" xlink:type="simple">10.3897/zookeys.992.55977.figure9</object-id><object-id xmlns:xlink="http://www.w3.org/1999/xlink" content-type="arpha" xlink:type="simple">28D7AAD3-3EEA-5425-A316-489D34572932</object-id><label>Figure 9.</label><caption><p>Bathymetric distribution of <italic><tp:taxon-name><tp:taxon-name-part taxon-name-part-type="genus" reg="Terebellides">Terebellides</tp:taxon-name-part></tp:taxon-name></italic> species studied in this work. Subgroups (A1–3) within group A sensu <xref ref-type="bibr" rid="B22">Nygren et al. (2018)</xref> are indicated.</p></caption><graphic xmlns:xlink="http://www.w3.org/1999/xlink" xlink:href="zookeys-992-001-g009.jpg" position="float" orientation="portrait" xlink:type="simple" id="oo_474803.jpg"><uri content-type="original_file" xlink:type="simple">https://binary.pensoft.net/fig/474803</uri></graphic></fig><fig id="F10" position="float" orientation="portrait"><object-id xmlns:xlink="http://www.w3.org/1999/xlink" content-type="doi" xlink:type="simple">10.3897/zookeys.992.55977.figure10</object-id><object-id xmlns:xlink="http://www.w3.org/1999/xlink" content-type="arpha" xlink:type="simple">EDC4DDB9-7A44-50BF-8413-55E7DE68D15E</object-id><label>Figure 10.</label><caption><p>Map of Hordaland area (SW Norway) showing collecting sites of <italic><tp:taxon-name><tp:taxon-name-part taxon-name-part-type="genus" reg="Terebellides">Terebellides</tp:taxon-name-part></tp:taxon-name></italic> species as found in <xref ref-type="bibr" rid="B22">Nygren et al. (2018)</xref> near type locality of <italic><tp:taxon-name><tp:taxon-name-part taxon-name-part-type="genus" reg="Terebellides">T.</tp:taxon-name-part> <tp:taxon-name-part taxon-name-part-type="species" reg="stroemii">stroemii</tp:taxon-name-part></tp:taxon-name></italic> Sars, 1835. Depth ranges shown in boxes.</p></caption><graphic xmlns:xlink="http://www.w3.org/1999/xlink" xlink:href="zookeys-992-001-g010.jpg" position="float" orientation="portrait" xlink:type="simple" id="oo_474804.jpg"><uri content-type="original_file" xlink:type="simple">https://binary.pensoft.net/fig/474804</uri></graphic></fig><fig id="F14" position="float" orientation="portrait"><object-id xmlns:xlink="http://www.w3.org/1999/xlink" content-type="doi" xlink:type="simple">10.3897/zookeys.992.55977.figure14</object-id><object-id xmlns:xlink="http://www.w3.org/1999/xlink" content-type="arpha" xlink:type="simple">619E3131-9FBE-50B5-87F3-DBCF4D923C9F</object-id><label>Figure 14.</label><caption><p><abbrev xmlns:xlink="http://www.w3.org/1999/xlink" xlink:title="stereomicroscope" id="ABBRID0EODCI" xlink:type="simple">STM</abbrev> photographs of live specimens of several <italic><tp:taxon-name><tp:taxon-name-part taxon-name-part-type="genus" reg="Terebellides">Terebellides</tp:taxon-name-part></tp:taxon-name></italic> species in lateral view. <bold>A</bold><italic><tp:taxon-name><tp:taxon-name-part taxon-name-part-type="genus" reg="Terebellides">Terebellides</tp:taxon-name-part> <tp:taxon-name-part taxon-name-part-type="species" reg="europaea">europaea</tp:taxon-name-part></tp:taxon-name></italic> Lavesque, Hutchings, Daffe, Nygren &amp; Londoño-Mesa, 2019 (<named-content xmlns:xlink="http://www.w3.org/1999/xlink" content-type="dwc:institutional_code" xlink:type="simple">ZMBN</named-content> 116343) <bold>B</bold><italic><tp:taxon-name><tp:taxon-name-part taxon-name-part-type="genus" reg="Terebellides">Terebellides</tp:taxon-name-part> <tp:taxon-name-part taxon-name-part-type="species" reg="ronningae">ronningae</tp:taxon-name-part></tp:taxon-name></italic> sp. nov. (<named-content xmlns:xlink="http://www.w3.org/1999/xlink" content-type="dwc:institutional_code" xlink:type="simple">ZMBN</named-content> 116349) <bold>C, D</bold><italic><tp:taxon-name><tp:taxon-name-part taxon-name-part-type="genus" reg="Terebellides">Terebellides</tp:taxon-name-part> <tp:taxon-name-part taxon-name-part-type="species" reg="norvegica">norvegica</tp:taxon-name-part></tp:taxon-name></italic> sp. nov. (<named-content xmlns:xlink="http://www.w3.org/1999/xlink" content-type="dwc:institutional_code" xlink:type="simple">GNM</named-content> 15131 and <named-content xmlns:xlink="http://www.w3.org/1999/xlink" content-type="dwc:institutional_code" xlink:type="simple">GNM</named-content> 15130 respectively). Abbreviations: <abbrev xmlns:xlink="http://www.w3.org/1999/xlink" xlink:title="branchial afferent blood vessel" id="ABBRID0EAGCI" xlink:type="simple">babv</abbrev> – branchial afferent blood vessel; <abbrev xmlns:xlink="http://www.w3.org/1999/xlink" xlink:title="branchial blood vessel" id="ABBRID0EEGCI" xlink:type="simple">bbv</abbrev> – branchial blood vessel; <abbrev xmlns:xlink="http://www.w3.org/1999/xlink" xlink:title="branchial dorsal lobes" id="ABBRID0EIGCI" xlink:type="simple">bdl</abbrev> – branchial dorsal lobe; <abbrev xmlns:xlink="http://www.w3.org/1999/xlink" xlink:title="branchial stem" id="ABBRID0EMGCI" xlink:type="simple">bst</abbrev> – branchial stem; <abbrev xmlns:xlink="http://www.w3.org/1999/xlink" xlink:title="branchial ventral lobes" id="ABBRID0EQGCI" xlink:type="simple">bvl</abbrev> – branchial ventral lobes; <abbrev xmlns:xlink="http://www.w3.org/1999/xlink" xlink:title="contractile branchial heart" id="ABBRID0EUGCI" xlink:type="simple">cbh</abbrev> – contractile branchial heart; <abbrev xmlns:xlink="http://www.w3.org/1999/xlink" xlink:title="digestive gland" id="ABBRID0EYGCI" xlink:type="simple">dg</abbrev> – digestive gland; <abbrev xmlns:xlink="http://www.w3.org/1999/xlink" xlink:title="fore intestine" id="ABBRID0E3GCI" xlink:type="simple">fi</abbrev> – fore intestine; <abbrev xmlns:xlink="http://www.w3.org/1999/xlink" xlink:title="fore stomach" id="ABBRID0EAHCI" xlink:type="simple">fs</abbrev> – fore stomach; <abbrev xmlns:xlink="http://www.w3.org/1999/xlink" xlink:title="hind stomach" id="ABBRID0EEHCI" xlink:type="simple">hs</abbrev> – hind stomach; <abbrev xmlns:xlink="http://www.w3.org/1999/xlink" xlink:title="lower lip" id="ABBRID0EIHCI" xlink:type="simple">loli</abbrev> – lower lip; <abbrev xmlns:xlink="http://www.w3.org/1999/xlink" xlink:title="oesophagus" id="ABBRID0EMHCI" xlink:type="simple">oes</abbrev> – oesophagus; <abbrev xmlns:xlink="http://www.w3.org/1999/xlink" xlink:title="oocytes" id="ABBRID0EQHCI" xlink:type="simple">ooc</abbrev> – oocytes; <abbrev xmlns:xlink="http://www.w3.org/1999/xlink" xlink:title="tentacular membrane" id="ABBRID0EUHCI" xlink:type="simple">tm</abbrev> – tentacular membrane.</p></caption><graphic xmlns:xlink="http://www.w3.org/1999/xlink" xlink:href="zookeys-992-001-g014.jpg" position="float" orientation="portrait" xlink:type="simple" id="oo_474808.jpg"><uri content-type="original_file" xlink:type="simple">https://binary.pensoft.net/fig/474808</uri></graphic></fig><fig id="F17" position="float" orientation="portrait"><object-id xmlns:xlink="http://www.w3.org/1999/xlink" content-type="doi" xlink:type="simple">10.3897/zookeys.992.55977.figure17</object-id><object-id xmlns:xlink="http://www.w3.org/1999/xlink" content-type="arpha" xlink:type="simple">F8F77A6E-3E2F-5851-B542-B34600323F24</object-id><label>Figure 17.</label><caption><p>Relationship between number of abdominal chaetigers and body length (complete specimens) for <italic><tp:taxon-name><tp:taxon-name-part taxon-name-part-type="genus" reg="Terebellides">Terebellides</tp:taxon-name-part></tp:taxon-name></italic> species described in this work.</p></caption><graphic xmlns:xlink="http://www.w3.org/1999/xlink" xlink:href="zookeys-992-001-g017.jpg" position="float" orientation="portrait" xlink:type="simple" id="oo_474811.jpg"><uri content-type="original_file" xlink:type="simple">https://binary.pensoft.net/fig/474811</uri></graphic></fig><fig id="F18" position="float" orientation="portrait"><object-id xmlns:xlink="http://www.w3.org/1999/xlink" content-type="doi" xlink:type="simple">10.3897/zookeys.992.55977.figure18</object-id><object-id xmlns:xlink="http://www.w3.org/1999/xlink" content-type="arpha" xlink:type="simple">3BDD4570-2231-5972-BA9D-6B47BE30C41B</object-id><label>Figure 18.</label><caption><p>Geographic distribution of <bold>A</bold><italic><tp:taxon-name><tp:taxon-name-part taxon-name-part-type="genus" reg="Terebellides">T.</tp:taxon-name-part> <tp:taxon-name-part taxon-name-part-type="species" reg="europaea">europaea</tp:taxon-name-part></tp:taxon-name></italic><xref ref-type="bibr" rid="B18">Lavesque et al., 2019</xref>, <bold>B</bold><italic><tp:taxon-name><tp:taxon-name-part taxon-name-part-type="genus" reg="Terebellides">T.</tp:taxon-name-part> <tp:taxon-name-part taxon-name-part-type="species" reg="ronningae">ronningae</tp:taxon-name-part></tp:taxon-name></italic> sp. nov., <bold>C</bold><italic><tp:taxon-name><tp:taxon-name-part taxon-name-part-type="genus" reg="Terebellides">T.</tp:taxon-name-part> <tp:taxon-name-part taxon-name-part-type="species" reg="norvegica">norvegica</tp:taxon-name-part></tp:taxon-name></italic> sp. nov., <bold>D</bold><italic><tp:taxon-name><tp:taxon-name-part taxon-name-part-type="genus" reg="Terebellides">T.</tp:taxon-name-part> <tp:taxon-name-part taxon-name-part-type="species" reg="scotica">scotica</tp:taxon-name-part></tp:taxon-name></italic> sp. nov. Yellow frame showing Hordaland (Fig. <xref ref-type="fig" rid="F10">10</xref>).</p></caption><graphic xmlns:xlink="http://www.w3.org/1999/xlink" xlink:href="zookeys-992-001-g018.jpg" position="float" orientation="portrait" xlink:type="simple" id="oo_474812.jpg"><uri content-type="original_file" xlink:type="simple">https://binary.pensoft.net/fig/474812</uri></graphic></fig><table-wrap id="T1" position="float" orientation="portrait"><label>Table 1.</label><caption><p>Comparison of discriminatin g taxonomic characters of the species studied in this work. Cells with text in italic show discriminatory characters of each subgroup. Species 18, 19, and 23 were not studied and 12 and 21 only examined with <abbrev xmlns:xlink="http://www.w3.org/1999/xlink" xlink:title="Scanning Electron Microscopy" id="ABBRID0E3MAE" xlink:type="simple">SEM</abbrev>.</p></caption><table id="TID0E5LBI" rules="all"><tbody><tr><th rowspan="1" colspan="2">Subgroups</th><th rowspan="1" colspan="6">A1</th><th rowspan="1" colspan="4">A2</th><th rowspan="1" colspan="2">A3</th><th rowspan="1" colspan="1">A4</th></tr><tr><th rowspan="1" colspan="2">Species sensu <xref ref-type="bibr" rid="B22">Nygren et al. (2018)</xref></th><th rowspan="1" colspan="1">10</th><th rowspan="1" colspan="1">11</th><th rowspan="1" colspan="1">12</th><th rowspan="1" colspan="1">13</th><th rowspan="1" colspan="1">18</th><th rowspan="1" colspan="1">19</th><th rowspan="1" colspan="1">6</th><th rowspan="1" colspan="1">7</th><th rowspan="1" colspan="1">8</th><th rowspan="1" colspan="1">9</th><th rowspan="1" colspan="1">20 + 28</th><th rowspan="1" colspan="1">21</th><th rowspan="1" colspan="1">23</th></tr><tr><th rowspan="1" colspan="2">SPECIES</th><th rowspan="2" colspan="1"><italic><tp:taxon-name><tp:taxon-name-part taxon-name-part-type="genus" reg="Terebellides">T.</tp:taxon-name-part> <tp:taxon-name-part taxon-name-part-type="species" reg="bakkeni">bakkeni</tp:taxon-name-part></tp:taxon-name></italic> sp. nov.</th><th rowspan="2" colspan="1"><italic><tp:taxon-name><tp:taxon-name-part taxon-name-part-type="genus" reg="Terebellides">T.</tp:taxon-name-part> <tp:taxon-name-part taxon-name-part-type="species" reg="stroemii">stroemii</tp:taxon-name-part></tp:taxon-name></italic> Sars, 1835</th><th rowspan="2" colspan="1"><italic><tp:taxon-name><tp:taxon-name-part taxon-name-part-type="genus" reg="Terebellides">Terebellides</tp:taxon-name-part></tp:taxon-name></italic> sp. 1</th><th rowspan="2" colspan="1"><italic><tp:taxon-name><tp:taxon-name-part taxon-name-part-type="genus" reg="Terebellides">T.</tp:taxon-name-part> <tp:taxon-name-part taxon-name-part-type="species" reg="kongsrudi">kongsrudi</tp:taxon-name-part></tp:taxon-name></italic> sp. nov.</th><th rowspan="2" colspan="1"/><th rowspan="2" colspan="1"/><th rowspan="2" colspan="1"><italic><tp:taxon-name><tp:taxon-name-part taxon-name-part-type="genus" reg="Terebellides">T.</tp:taxon-name-part> <tp:taxon-name-part taxon-name-part-type="species" reg="europaea">europaea</tp:taxon-name-part></tp:taxon-name></italic> Lavesque et al., 2019</th><th rowspan="2" colspan="1"><italic><tp:taxon-name><tp:taxon-name-part taxon-name-part-type="genus" reg="Terebellides">T.</tp:taxon-name-part> <tp:taxon-name-part taxon-name-part-type="species" reg="ronningae">ronningae</tp:taxon-name-part></tp:taxon-name></italic> sp. nov.</th><th rowspan="2" colspan="1"><italic><tp:taxon-name><tp:taxon-name-part taxon-name-part-type="genus" reg="Terebellides">T.</tp:taxon-name-part> <tp:taxon-name-part taxon-name-part-type="species" reg="norvegica">norvegica</tp:taxon-name-part></tp:taxon-name></italic> sp. nov.</th><th rowspan="2" colspan="1"><italic><tp:taxon-name><tp:taxon-name-part taxon-name-part-type="genus" reg="Terebellides">T.</tp:taxon-name-part> <tp:taxon-name-part taxon-name-part-type="species" reg="scotica">scotica</tp:taxon-name-part></tp:taxon-name></italic> sp. nov.</th><th rowspan="2" colspan="1"><italic><tp:taxon-name><tp:taxon-name-part taxon-name-part-type="genus" reg="Terebellides">T.</tp:taxon-name-part> <tp:taxon-name-part taxon-name-part-type="species" reg="bigeniculatus">bigeniculatus</tp:taxon-name-part></tp:taxon-name></italic> Parapar et al., 2011</th><th rowspan="2" colspan="1"><italic><tp:taxon-name><tp:taxon-name-part taxon-name-part-type="genus" reg="Terebellides">Terebellides</tp:taxon-name-part></tp:taxon-name></italic> sp. 2</th><th rowspan="2" colspan="1"/></tr><tr><th rowspan="1" colspan="2">(as reported/described here)</th></tr><tr><td rowspan="2" colspan="1">
                Branchiae
              </td><td rowspan="1" colspan="1">type <sup>(1)</sup></td><td rowspan="1" colspan="1">1</td><td rowspan="1" colspan="1">1</td><td rowspan="1" colspan="1">1</td><td rowspan="1" colspan="1">1</td><td rowspan="1" colspan="1">–</td><td rowspan="1" colspan="1">–</td><td rowspan="1" colspan="1">1</td><td rowspan="1" colspan="1">1</td><td rowspan="1" colspan="1">1</td><td rowspan="1" colspan="1">1</td><td rowspan="1" colspan="1">
                <italic>1 <sup>(2)</sup></italic>
              </td><td rowspan="1" colspan="1">
                <italic>1 <sup>(2)</sup></italic>
              </td><td rowspan="1" colspan="1">–</td></tr><tr><td rowspan="1" colspan="1">papillae on lamellae edge</td><td rowspan="1" colspan="1">no</td><td rowspan="1" colspan="1">no</td><td rowspan="1" colspan="1">no</td><td rowspan="1" colspan="1">no</td><td rowspan="1" colspan="1">–</td><td rowspan="1" colspan="1">–</td><td rowspan="1" colspan="1">
                <italic>yes</italic>
              </td><td rowspan="1" colspan="1">
                <italic>yes</italic>
              </td><td rowspan="1" colspan="1">
                <italic>yes</italic>
              </td><td rowspan="1" colspan="1">
                <italic>yes</italic>
              </td><td rowspan="1" colspan="1">no</td><td rowspan="1" colspan="1">no</td><td rowspan="1" colspan="1">–</td></tr><tr><td rowspan="3" colspan="1">Thorax</td><td rowspan="1" colspan="1">ciliated papilla dorsal to notopodium</td><td rowspan="1" colspan="1">
                <italic>yes</italic>
              </td><td rowspan="1" colspan="1">
                <italic>yes</italic>
              </td><td rowspan="1" colspan="1">
                <italic>yes</italic>
              </td><td rowspan="1" colspan="1">
                <italic>yes</italic>
              </td><td rowspan="1" colspan="1">–</td><td rowspan="1" colspan="1">–</td><td rowspan="1" colspan="1">no</td><td rowspan="1" colspan="1">no (?)</td><td rowspan="1" colspan="1">no</td><td rowspan="1" colspan="1">no</td><td rowspan="1" colspan="1">
                <italic>yes</italic>
              </td><td rowspan="1" colspan="1">
                <italic>yes</italic>
              </td><td rowspan="1" colspan="1">–</td></tr><tr><td rowspan="1" colspan="1">chaetiger(s) with geniculate chaetae</td><td rowspan="1" colspan="1">TC6</td><td rowspan="1" colspan="1">TC6</td><td rowspan="1" colspan="1">TC6</td><td rowspan="1" colspan="1">TC6</td><td rowspan="1" colspan="1">–</td><td rowspan="1" colspan="1">–</td><td rowspan="1" colspan="1">TC6</td><td rowspan="1" colspan="1">TC6</td><td rowspan="1" colspan="1">TC6</td><td rowspan="1" colspan="1">TC6</td><td rowspan="1" colspan="1">
                <italic>TC5 + TC6</italic>
              </td><td rowspan="1" colspan="1">
                <italic>TC5 + TC6</italic>
              </td><td rowspan="1" colspan="1">–</td></tr><tr><td rowspan="1" colspan="1">uncini type <sup>(3)</sup></td><td rowspan="1" colspan="1">3</td><td rowspan="1" colspan="1">3</td><td rowspan="1" colspan="1">3</td><td rowspan="1" colspan="1">3</td><td rowspan="1" colspan="1">–</td><td rowspan="1" colspan="1">–</td><td rowspan="1" colspan="1">3</td><td rowspan="1" colspan="1">1</td><td rowspan="1" colspan="1">3</td><td rowspan="1" colspan="1">3</td><td rowspan="1" colspan="1">3</td><td rowspan="1" colspan="1">3</td><td rowspan="1" colspan="1">–</td></tr><tr><td rowspan="1" colspan="1">Abdomen</td><td rowspan="1" colspan="1">uncini type <sup>(4)</sup></td><td rowspan="1" colspan="1">1A</td><td rowspan="1" colspan="1">2</td><td rowspan="1" colspan="1">2</td><td rowspan="1" colspan="1">1A</td><td rowspan="1" colspan="1">–</td><td rowspan="1" colspan="1">–</td><td rowspan="1" colspan="1">
                <italic>2</italic>
              </td><td rowspan="1" colspan="1">
                <italic>2</italic>
              </td><td rowspan="1" colspan="1">
                <italic>2</italic>
              </td><td rowspan="1" colspan="1">
                <italic>2</italic>
              </td><td rowspan="1" colspan="1">
                <italic>1B</italic>
              </td><td rowspan="1" colspan="1">
                <italic>1B</italic>
              </td><td rowspan="1" colspan="1">–</td></tr><tr><td rowspan="1" colspan="2">Bathymetry – Above (A) / Below (B) 200 m depth <sup>(5)</sup></td><td rowspan="1" colspan="1">A / <bold>B</bold></td><td rowspan="1" colspan="1">A / <bold>B</bold></td><td rowspan="1" colspan="1">A</td><td rowspan="1" colspan="1">A / <bold>B</bold></td><td rowspan="1" colspan="1">B</td><td rowspan="1" colspan="1">B</td><td rowspan="1" colspan="1">A</td><td rowspan="1" colspan="1">A</td><td rowspan="1" colspan="1">B</td><td rowspan="1" colspan="1">A</td><td rowspan="1" colspan="1">B</td><td rowspan="1" colspan="1">A / <bold>B</bold></td><td rowspan="1" colspan="1">B</td></tr><tr><td rowspan="1" colspan="2">Distribution – North (N) /South (S) of 60°N <sup>(5)</sup></td><td rowspan="1" colspan="1">N</td><td rowspan="1" colspan="1">N</td><td rowspan="1" colspan="1">S</td><td rowspan="1" colspan="1">N / S</td><td rowspan="1" colspan="1">N</td><td rowspan="1" colspan="1">N</td><td rowspan="1" colspan="1">S <sup>(6)</sup></td><td rowspan="1" colspan="1">N / S</td><td rowspan="1" colspan="1"><bold>N</bold> / S</td><td rowspan="1" colspan="1">S <sup>(7)</sup></td><td rowspan="1" colspan="1">N</td><td rowspan="1" colspan="1">N</td><td rowspan="1" colspan="1">N</td></tr></tbody></table><table-wrap-foot><fn><p><sup>(1)</sup> sensu <xref ref-type="bibr" rid="B31">Parapar et al. (2016c)</xref>; <sup>(2)</sup> sometimes irregular; <sup>(3)</sup> sensu <xref ref-type="bibr" rid="B24">Parapar et al. (2020)</xref>; <sup>(4)</sup> this work; <sup>(5)</sup> dominant trend in bold; <sup>(6)</sup> Skagerrak and Kattegat; <sup>(7)</sup> Irish Sea</p></fn></table-wrap-foot></table-wrap><supplementary-material xmlns:xlink="http://www.w3.org/1999/xlink" id="S1" position="float" orientation="portrait" xlink:type="simple"><object-id content-type="doi" xlink:type="simple">10.3897/zookeys.992.55977.suppl1</object-id><object-id content-type="arpha" xlink:type="simple">99147CA8-AF03-59EB-A6B3-5B05D98752E1</object-id><label>Supplementary material 1</label><caption><p>Table S1. Locality and collecting data, museum registration numbers and references to figures of <italic><tp:taxon-name><tp:taxon-name-part taxon-name-part-type="genus" reg="Terebellides">Terebellides</tp:taxon-name-part></tp:taxon-name></italic> specimens</p></caption><statement content-type="dataType"><label>Data type</label><p>occurences</p></statement><statement content-type="notes"><label>Explanation note</label><p>Locality and collecting data, museum registration numbers and references to figures of <italic><tp:taxon-name><tp:taxon-name-part taxon-name-part-type="genus" reg="Terebellides">Terebellides</tp:taxon-name-part></tp:taxon-name></italic> specimens described in this work. Country names are transcribed from original museum vials.</p></statement><media xlink:href="zookeys-992-001-s001.doc" mimetype="application" mime-subtype="msword" position="float" orientation="portrait" xlink:type="simple" id="oo_474823.doc"><uri content-type="original_file" xlink:type="simple">https://binary.pensoft.net/file/474823</uri></media><permissions><license xlink:type="simple"><license-p>This dataset is made available under the Open Database License (http://opendatacommons.org/licenses/odbl/1.0/). The Open Database License (ODbL) is a license agreement intended to allow users to freely share, modify, and use this Dataset while maintaining this same freedom for others, provided that the original source and author(s) are credited.</license-p></license></permissions><attrib specific-use="authors">Julio Parapar, María Capa, Arne Nygren, Juan Moreira</attrib></supplementary-material><supplementary-material xmlns:xlink="http://www.w3.org/1999/xlink" id="S2" position="float" orientation="portrait" xlink:type="simple"><object-id content-type="doi" xlink:type="simple">10.3897/zookeys.992.55977.suppl2</object-id><object-id content-type="arpha" xlink:type="simple">47544F7E-6FAA-523C-914A-EBC7A7EF6D8F</object-id><label>Supplementary material 2</label><caption><p>Table S2. List of <abbrev xlink:title="cytochrome c oxidase subunit I" id="ABBRID0EHBGK" xlink:type="simple">COI</abbrev> sequences considered in present study (Group A), museum vouchers and GenBank accession numbers</p></caption><statement content-type="dataType"><label>Data type</label><p><abbrev xlink:title="cytochrome c oxidase subunit I" id="ABBRID0EOBGK" xlink:type="simple">COI</abbrev> sequences, museum vouchers and GenBank accession numbers</p></statement><statement content-type="notes"><label>Explanation note</label><p>List of COI sequences considered in present study (Group A), museum vouchers and GenBank accession numbers. Abbreviations of housing institutions: ZMBN = Department of Natural History, University Museum of Bergen; GNM = The Gothenburg Museum of Natural History; NTNU-VM = Norwegian University of Science and Technology, University Museum, Trondheim; <abbrev content-type="institution" xlink:title="Senckenberg Museum Frankfurt" id="ABBRID0ERCGK" xlink:type="simple">SMF</abbrev> = Senckenberg Museum Frankfurt.</p></statement><media xlink:href="zookeys-992-001-s002.docx" mimetype="application" mime-subtype="vnd.openxmlformats-officedocument.wordprocessingml.document" position="float" orientation="portrait" xlink:type="simple" id="oo_474824.docx"><uri content-type="original_file" xlink:type="simple">https://binary.pensoft.net/file/474824</uri></media><permissions><license xlink:type="simple"><license-p>This dataset is made available under the Open Database License (http://opendatacommons.org/licenses/odbl/1.0/). The Open Database License (ODbL) is a license agreement intended to allow users to freely share, modify, and use this Dataset while maintaining this same freedom for others, provided that the original source and author(s) are credited.</license-p></license></permissions><attrib specific-use="authors">Julio Parapar, María Capa, Arne Nygren, Juan Moreira</attrib></supplementary-material></tp:treatment-sec><ref-list><ref id="B22"><mixed-citation xmlns:xlink="http://www.w3.org/1999/xlink" xlink:type="simple"><person-group><name name-style="western"><surname>Nygren</surname><given-names>A</given-names></name><name name-style="western"><surname>Parapar</surname><given-names>J</given-names></name><name name-style="western"><surname>Pons</surname><given-names>J</given-names></name><name name-style="western"><surname>Meißner</surname><given-names>K</given-names></name><name name-style="western"><surname>Bakken</surname><given-names>T</given-names></name><name name-style="western"><surname>Kongsrud</surname><given-names>JA</given-names></name><name name-style="western"><surname>Oug</surname><given-names>E</given-names></name><name name-style="western"><surname>Gaeva</surname><given-names>D</given-names></name><name name-style="western"><surname>Sikorski</surname><given-names>A</given-names></name><name name-style="western"><surname>Johansen</surname><given-names>RA</given-names></name><name name-style="western"><surname>Hutchings</surname><given-names>PA</given-names></name><name name-style="western"><surname>Lavesque</surname><given-names>N</given-names></name><name name-style="western"><surname>Capa</surname><given-names>M</given-names></name></person-group> (<year>2018</year>) A mega-cryptic species complex hidden among one of the most common annelids in the North East Atlantic. PLOS ONE 13(6): e0198356. <ext-link xlink:type="simple" ext-link-type="doi" xlink:href="10.1371/journal.pone.0198356">https://doi.org/10.1371/journal.pone.0198356</ext-link></mixed-citation></ref><ref id="B18"><mixed-citation xmlns:xlink="http://www.w3.org/1999/xlink" xlink:type="simple"><person-group><name name-style="western"><surname>Lavesque</surname><given-names>N</given-names></name><name name-style="western"><surname>Hutchings</surname><given-names>P</given-names></name><name name-style="western"><surname>Daffe</surname><given-names>G</given-names></name><name name-style="western"><surname>Nygren</surname><given-names>A</given-names></name><name name-style="western"><surname>Londoño-Mesa</surname><given-names>MH</given-names></name></person-group> (<year>2019</year>) <article-title>A revision of the French <tp:taxon-name><tp:taxon-name-part taxon-name-part-type="family">Trichobranchidae</tp:taxon-name-part></tp:taxon-name> (<tp:taxon-name><tp:taxon-name-part taxon-name-part-type="class">Polychaeta</tp:taxon-name-part></tp:taxon-name>), with descriptions of nine new species.</article-title><source>Zootaxa</source><volume>4664</volume>(<issue>2</issue>): <fpage>151</fpage>–<lpage>190</lpage>. <ext-link xlink:type="simple" ext-link-type="doi" xlink:href="10.11646/zootaxa.4664.2.1">https://doi.org/10.11646/zootaxa.4664.2.1</ext-link></mixed-citation></ref><ref id="B31"><mixed-citation xmlns:xlink="http://www.w3.org/1999/xlink" xlink:type="simple"><person-group><name name-style="western"><surname>Parapar</surname><given-names>J</given-names></name><name name-style="western"><surname>Moreira</surname><given-names>J</given-names></name><name name-style="western"><surname>O’Reilly</surname><given-names>M</given-names></name></person-group> (<year>2016c</year>) <article-title>A new species of <italic><tp:taxon-name><tp:taxon-name-part taxon-name-part-type="genus">Terebellides</tp:taxon-name-part></tp:taxon-name></italic> (<tp:taxon-name><tp:taxon-name-part taxon-name-part-type="class">Polychaeta</tp:taxon-name-part></tp:taxon-name>: <tp:taxon-name><tp:taxon-name-part taxon-name-part-type="family">Trichobranchidae</tp:taxon-name-part></tp:taxon-name>) from Scottish waters with an insight into branchial morphology.</article-title><source>Marine Biodiversity</source><volume>46</volume>: <fpage>211</fpage>–<lpage>225</lpage>. <ext-link xlink:type="simple" ext-link-type="doi" xlink:href="10.1007/s12526-015-0353-5">https://doi.org/10.1007/s12526-015-0353-5</ext-link></mixed-citation></ref><ref id="B24"><mixed-citation xmlns:xlink="http://www.w3.org/1999/xlink" xlink:type="simple"><person-group><name name-style="western"><surname>Parapar</surname><given-names>J</given-names></name><name name-style="western"><surname>Martin</surname><given-names>D</given-names></name><name name-style="western"><surname>Moreira</surname><given-names>J</given-names></name></person-group> (<year>2020</year>) <article-title>On the diversity of <italic><tp:taxon-name><tp:taxon-name-part taxon-name-part-type="genus">Terebellides</tp:taxon-name-part></tp:taxon-name></italic> (<tp:taxon-name><tp:taxon-name-part taxon-name-part-type="phylum">Annelida</tp:taxon-name-part></tp:taxon-name>, <tp:taxon-name><tp:taxon-name-part taxon-name-part-type="family">Trichobranchidae</tp:taxon-name-part></tp:taxon-name>) in West Africa, seven new species and the redescription of <italic><tp:taxon-name><tp:taxon-name-part taxon-name-part-type="genus">T.</tp:taxon-name-part> <tp:taxon-name-part taxon-name-part-type="species">africana</tp:taxon-name-part></tp:taxon-name></italic> Augener, 1918 stat. prom.</article-title><source>Zootaxa</source><volume>4771</volume>(<issue>1</issue>): <fpage>1</fpage>–<lpage>61</lpage>. <ext-link xlink:type="simple" ext-link-type="doi" xlink:href="10.11646/zootaxa.4771.1.1">https://doi.org/10.11646/zootaxa.4771.1.1</ext-link></mixed-citation></ref><ref id="B15"><mixed-citation xmlns:xlink="http://www.w3.org/1999/xlink" xlink:type="simple"><person-group><name name-style="western"><surname>Jouin-Toulmond</surname><given-names>C</given-names></name><name name-style="western"><surname>Hourdez</surname><given-names>S</given-names></name></person-group> (<year>2006</year>) <article-title>Morphology, ultrastructure and functional anatomy of the branchial organ of <italic><tp:taxon-name><tp:taxon-name-part taxon-name-part-type="genus">Terebellides</tp:taxon-name-part> <tp:taxon-name-part taxon-name-part-type="species">stroemii</tp:taxon-name-part></tp:taxon-name></italic> (<tp:taxon-name><tp:taxon-name-part taxon-name-part-type="class">Polychaeta</tp:taxon-name-part></tp:taxon-name>: <tp:taxon-name><tp:taxon-name-part taxon-name-part-type="family">Trichobranchidae</tp:taxon-name-part></tp:taxon-name>) and remarks on the systematic position of the genus <italic><tp:taxon-name><tp:taxon-name-part taxon-name-part-type="genus">Terebellides</tp:taxon-name-part></tp:taxon-name></italic>.</article-title><source>Cahiers de Biologie Marine</source><volume>47</volume>: <fpage>287</fpage>–<lpage>299</lpage>.</mixed-citation></ref><ref id="B23"><mixed-citation xmlns:xlink="http://www.w3.org/1999/xlink" xlink:type="simple"><person-group><name name-style="western"><surname>Parapar</surname><given-names>J</given-names></name><name name-style="western"><surname>Hutchings</surname><given-names>P</given-names></name></person-group> (<year>2014</year>) <article-title>Redescription of <italic><tp:taxon-name><tp:taxon-name-part taxon-name-part-type="genus">Terebellides</tp:taxon-name-part> <tp:taxon-name-part taxon-name-part-type="species">stroemii</tp:taxon-name-part></tp:taxon-name></italic> (<tp:taxon-name><tp:taxon-name-part taxon-name-part-type="class">Polychaeta</tp:taxon-name-part></tp:taxon-name>, <tp:taxon-name><tp:taxon-name-part taxon-name-part-type="family">Trichobranchidae</tp:taxon-name-part></tp:taxon-name>) and designation of a neotype.</article-title><source>Journal of the Marine Biological Association of the United Kingdom</source><volume>95</volume>: <fpage>323</fpage>–<lpage>337</lpage>. <ext-link xlink:type="simple" ext-link-type="doi" xlink:href="10.1017/S0025315414000903">https://doi.org/10.1017/S0025315414000903</ext-link></mixed-citation></ref></ref-list></tp:taxon-treatment>
