# Supplementary material for: To name but a few: descriptions of five new species of Terebellides (Annelida, Trichobranchidae) from the North East Atlantic
Source: Zookeys. 2020 Nov 12;992:1–58. doi: 10.3897/zookeys.992.55977 (PMC7677295; doi:10.3897/zookeys.992.55977)
Supplement: XML Treatment for Terebellides [file zookeys.992.55977-treatment12.xml]

<!DOCTYPE tp:taxon-treatment
  PUBLIC "-//TaxonX//DTD Taxonomic Treatment Publishing DTD v0 20100105//EN" "tax-treatment-NSO.dtd">
<tp:taxon-treatment xmlns:tp="http://www.plazi.org/taxpub"><tp:treatment-meta><kwd-group><label>Taxon classification</label><kwd><named-content xmlns:xlink="http://www.w3.org/1999/xlink" content-type="kingdom">Animalia</named-content></kwd><kwd><named-content xmlns:xlink="http://www.w3.org/1999/xlink" content-type="order">Terebellida</named-content></kwd><kwd><named-content xmlns:xlink="http://www.w3.org/1999/xlink" content-type="family">Trichobranchidae</named-content></kwd></kwd-group><mixed-citation publication-type="journal"><person-group><name><surname>Parapar</surname><given-names>Julio</given-names></name><name><surname>Capa</surname><given-names>María</given-names></name><name><surname>Nygren</surname><given-names>Arne</given-names></name><name><surname>Moreira</surname><given-names>Juan</given-names></name></person-group><article-title>To name but a few: descriptions of five new species of <italic><tp:taxon-name><tp:taxon-name-part taxon-name-part-type="genus" reg="Terebellides">Terebellides</tp:taxon-name-part></tp:taxon-name></italic> (<tp:taxon-name><tp:taxon-name-part taxon-name-part-type="phylum">Annelida</tp:taxon-name-part></tp:taxon-name>, <tp:taxon-name><tp:taxon-name-part taxon-name-part-type="family">Trichobranchidae</tp:taxon-name-part></tp:taxon-name>) from the North East Atlantic</article-title><source>Zookeys</source><day>12</day><month>11</month><year>2020</year><volume>992</volume><fpage>1</fpage><lpage>58</lpage><pub-id pub-id-type="doi">10.3897/zookeys.992.55977</pub-id></mixed-citation></tp:treatment-meta><tp:nomenclature><tp:taxon-name><object-id xmlns:xlink="http://www.w3.org/1999/xlink" content-type="arpha" xlink:type="simple">9FDD6827-E227-5DDE-8EA6-8CBEAE070DE2</object-id>
                <tp:taxon-name-part taxon-name-part-type="genus" reg="Terebellides">Terebellides</tp:taxon-name-part>
              </tp:taxon-name><tp:taxon-authority>sp. 2</tp:taxon-authority><xref ref-type="fig" rid="F1">Figs 1</xref><xref ref-type="fig" rid="F2">, 2</xref><xref ref-type="fig" rid="F9">, 9</xref><xref ref-type="fig" rid="F27">, 27</xref><xref ref-type="table" rid="T1">; Table 1</xref><xref ref-type="supplementary-material" rid="S1">; Suppl. material 1</xref><xref ref-type="supplementary-material" rid="S2">: Table S1; Suppl. material 2: Table S2</xref><tp:nomenclature-citation-list><tp:nomenclature-citation><tp:taxon-name>
                <tp:taxon-name-part taxon-name-part-type="genus" reg="Terebellides"/>
              </tp:taxon-name><comment>Species 21 <xref ref-type="bibr" rid="B22">Nygren et al. 2018</xref>: 18–22, figs 5, 6, 10. </comment></tp:nomenclature-citation></tp:nomenclature-citation-list></tp:nomenclature><tp:treatment-sec sec-type="material" id="SECID0E5MBK"><title>Material examined.</title><p>4 specimens: <bold>Barents Sea</bold>. <named-content xmlns:xlink="http://www.w3.org/1999/xlink" content-type="dwc:institutional_code" xlink:type="simple">ZMBN</named-content> 116481; <named-content xmlns:xlink="http://www.w3.org/1999/xlink" content-type="dwc:institutional_code" xlink:type="simple">ZMBN</named-content> 116486.</p></tp:treatment-sec><tp:treatment-sec sec-type="remarks" id="SECID0EWNBK"><title>Remarks.</title><p>As explained for <italic><tp:taxon-name><tp:taxon-name-part taxon-name-part-type="genus" reg="Terebellides">Terebellides</tp:taxon-name-part></tp:taxon-name></italic> sp. 1, two specimens were examined under <abbrev xmlns:xlink="http://www.w3.org/1999/xlink" xlink:title="Scanning Electron Microscopy" id="ABBRID0EDOBK" xlink:type="simple">SEM</abbrev>; these share with <italic><tp:taxon-name><tp:taxon-name-part taxon-name-part-type="genus" reg="Terebellides">T.</tp:taxon-name-part> <tp:taxon-name-part taxon-name-part-type="species" reg="bigeniculatus">bigeniculatus</tp:taxon-name-part></tp:taxon-name></italic> the irregular shape of branchial lobes (Fig. <xref ref-type="fig" rid="F27">27A</xref>), the presence of geniculate chaetae on TC5 and TC6 (Fig. <xref ref-type="fig" rid="F27">27C–E</xref>) and abdominal uncini of type 1B (Fig. <xref ref-type="fig" rid="F27">27G</xref>). They share with subgroup A1 the presence of one ciliated papilla dorsal to thoracic notopodium (Fig. <xref ref-type="fig" rid="F27">27B</xref>) and thoracic uncini of type 3 (Fig. <xref ref-type="fig" rid="F27">27F</xref>).</p><fig id="F27" position="float" orientation="portrait"><object-id xmlns:xlink="http://www.w3.org/1999/xlink" content-type="doi" xlink:type="simple">10.3897/zookeys.992.55977.figure27</object-id><object-id xmlns:xlink="http://www.w3.org/1999/xlink" content-type="arpha" xlink:type="simple">C0459C01-EE9E-5821-A0DB-4B38B207F1B2</object-id><label>Figure 27.</label><caption><p><italic><tp:taxon-name><tp:taxon-name-part taxon-name-part-type="genus" reg="Terebellides">Terebellides</tp:taxon-name-part></tp:taxon-name></italic> sp. 2 (species 21; <named-content xmlns:xlink="http://www.w3.org/1999/xlink" content-type="dwc:institutional_code" xlink:type="simple">ZMBN</named-content> 116481 and <named-content xmlns:xlink="http://www.w3.org/1999/xlink" content-type="dwc:institutional_code" xlink:type="simple">ZMBN</named-content> 116486), <abbrev xmlns:xlink="http://www.w3.org/1999/xlink" xlink:title="Scanning Electron Microscopy" id="ABBRID0EFQBK" xlink:type="simple">SEM</abbrev> micrographs. <bold>A</bold> anterior end, left lateral view <bold>B</bold> TC10, thoracic dorsal papilla (framed in <bold>A</bold>) <bold>C, D</bold> geniculate chaetae of TC5 and TC6 respectively (framed in <bold>A</bold>) <bold>E</bold> TC6, geniculate chaeta (arrow pointing to capitium teeth) <bold>F</bold> thoracic uncinus <bold>G</bold> abdominal uncini. Abbreviations: <abbrev xmlns:xlink="http://www.w3.org/1999/xlink" xlink:title="thoracic chaetiger" id="ABBRID0EZQBK" xlink:type="simple">TC</abbrev> – thoracic chaetiger; <abbrev xmlns:xlink="http://www.w3.org/1999/xlink" xlink:title="thoracic dorsal papilla" id="ABBRID0E4QBK" xlink:type="simple">tdp</abbrev> – thoracic dorsal papilla.</p></caption><graphic xmlns:xlink="http://www.w3.org/1999/xlink" xlink:href="zookeys-992-001-g027.jpg" position="float" orientation="portrait" xlink:type="simple" id="oo_474821.jpg"><uri content-type="original_file" xlink:type="simple">https://binary.pensoft.net/fig/474821</uri></graphic></fig><p>On the other hand, species 18 and 19 of A1 (not described here because of the few specimens being available) and 23 (A4) have a geographic distribution similar to that of <italic><tp:taxon-name><tp:taxon-name-part taxon-name-part-type="genus" reg="Terebellides">T.</tp:taxon-name-part> <tp:taxon-name-part taxon-name-part-type="species" reg="bigeniculatus">bigeniculatus</tp:taxon-name-part></tp:taxon-name></italic> but their position in the cladogram by <xref ref-type="bibr" rid="B22">Nygren et al. (2018</xref>: fig. 5) suggests that they may not bear geniculate chaetae in two chaetigers.</p><p>There are no unique diagnostic nucleotide positions that are shared by the two haplotypes (in 18 sequences) in <abbrev xmlns:xlink="http://www.w3.org/1999/xlink" xlink:title="cytochrome c oxidase subunit I" id="ABBRID0EZRBK" xlink:type="simple">COI</abbrev>. Eighteen sequences, in one single haplotype, have been attributed to this species (<xref ref-type="bibr" rid="B22">Nygren et al. 2018</xref>). Members of this species show a minimum of 3.0% uncorrected genetic distance, with its closest relative being <italic><tp:taxon-name><tp:taxon-name-part taxon-name-part-type="genus" reg="Terebellides">T.</tp:taxon-name-part> <tp:taxon-name-part taxon-name-part-type="species" reg="bigeniculatus">bigeniculatus</tp:taxon-name-part></tp:taxon-name></italic> (Fig. <xref ref-type="fig" rid="F1">1</xref>).</p></tp:treatment-sec><tp:treatment-sec><!--Section generated to contain objects referenced in tp:taxon-treatment.--><fig id="F1" position="float" orientation="portrait"><object-id xmlns:xlink="http://www.w3.org/1999/xlink" content-type="doi" xlink:type="simple">10.3897/zookeys.992.55977.figure1</object-id><object-id xmlns:xlink="http://www.w3.org/1999/xlink" content-type="arpha" xlink:type="simple">AE8C5B6E-05D3-552D-BEE3-D57B609EC8D0</object-id><label>Figure 1.</label><caption><p>Phylogenetic tree after Maximum Likelihood analyses on a concatenated dataset of cox1, 16S rDNA, ITS2, and 28S rDNA (as in <xref ref-type="bibr" rid="B22">Nygren et al. 2018</xref>). Bootstrap support values above nodes. Coloured squares indicate the major clades referred herein as Groups A–D. Within Group A, the focus of present study, subgroups A1–A4 and species 6–13, 18–21, 23, 28 are labelled.</p></caption><graphic xmlns:xlink="http://www.w3.org/1999/xlink" xlink:href="zookeys-992-001-g001.jpg" position="float" orientation="portrait" xlink:type="simple" id="oo_474795.jpg"><uri content-type="original_file" xlink:type="simple">https://binary.pensoft.net/fig/474795</uri></graphic></fig><fig id="F2" position="float" orientation="portrait"><object-id xmlns:xlink="http://www.w3.org/1999/xlink" content-type="doi" xlink:type="simple">10.3897/zookeys.992.55977.figure2</object-id><object-id xmlns:xlink="http://www.w3.org/1999/xlink" content-type="arpha" xlink:type="simple">6FF6B1A7-9A4B-57CB-B456-7E68F74CDF05</object-id><label>Figure 2.</label><caption><p>Phylogenetic tree after Maximum Likelihood analyses on a dataset of cox1 (including all sequences in <xref ref-type="bibr" rid="B22">Nygren et al. 2018</xref> and in <xref ref-type="bibr" rid="B18">Lavesque et al. 2019</xref>). Bootstrap support values above nodes. Species other than members of Group A are collapsed. Species with names refer to those dealt with in present study.</p></caption><graphic xmlns:xlink="http://www.w3.org/1999/xlink" xlink:href="zookeys-992-001-g002.jpg" position="float" orientation="portrait" xlink:type="simple" id="oo_474796.jpg"><uri content-type="original_file" xlink:type="simple">https://binary.pensoft.net/fig/474796</uri></graphic></fig><fig id="F9" position="float" orientation="portrait"><object-id xmlns:xlink="http://www.w3.org/1999/xlink" content-type="doi" xlink:type="simple">10.3897/zookeys.992.55977.figure9</object-id><object-id xmlns:xlink="http://www.w3.org/1999/xlink" content-type="arpha" xlink:type="simple">28D7AAD3-3EEA-5425-A316-489D34572932</object-id><label>Figure 9.</label><caption><p>Bathymetric distribution of <italic><tp:taxon-name><tp:taxon-name-part taxon-name-part-type="genus" reg="Terebellides">Terebellides</tp:taxon-name-part></tp:taxon-name></italic> species studied in this work. Subgroups (A1–3) within group A sensu <xref ref-type="bibr" rid="B22">Nygren et al. (2018)</xref> are indicated.</p></caption><graphic xmlns:xlink="http://www.w3.org/1999/xlink" xlink:href="zookeys-992-001-g009.jpg" position="float" orientation="portrait" xlink:type="simple" id="oo_474803.jpg"><uri content-type="original_file" xlink:type="simple">https://binary.pensoft.net/fig/474803</uri></graphic></fig><table-wrap id="T1" position="float" orientation="portrait"><label>Table 1.</label><caption><p>Comparison of discriminatin g taxonomic characters of the species studied in this work. Cells with text in italic show discriminatory characters of each subgroup. Species 18, 19, and 23 were not studied and 12 and 21 only examined with <abbrev xmlns:xlink="http://www.w3.org/1999/xlink" xlink:title="Scanning Electron Microscopy" id="ABBRID0E3MAE" xlink:type="simple">SEM</abbrev>.</p></caption><table id="TID0E5LBI" rules="all"><tbody><tr><th rowspan="1" colspan="2">Subgroups</th><th rowspan="1" colspan="6">A1</th><th rowspan="1" colspan="4">A2</th><th rowspan="1" colspan="2">A3</th><th rowspan="1" colspan="1">A4</th></tr><tr><th rowspan="1" colspan="2">Species sensu <xref ref-type="bibr" rid="B22">Nygren et al. (2018)</xref></th><th rowspan="1" colspan="1">10</th><th rowspan="1" colspan="1">11</th><th rowspan="1" colspan="1">12</th><th rowspan="1" colspan="1">13</th><th rowspan="1" colspan="1">18</th><th rowspan="1" colspan="1">19</th><th rowspan="1" colspan="1">6</th><th rowspan="1" colspan="1">7</th><th rowspan="1" colspan="1">8</th><th rowspan="1" colspan="1">9</th><th rowspan="1" colspan="1">20 + 28</th><th rowspan="1" colspan="1">21</th><th rowspan="1" colspan="1">23</th></tr><tr><th rowspan="1" colspan="2">SPECIES</th><th rowspan="2" colspan="1"><italic><tp:taxon-name><tp:taxon-name-part taxon-name-part-type="genus" reg="Terebellides">T.</tp:taxon-name-part> <tp:taxon-name-part taxon-name-part-type="species" reg="bakkeni">bakkeni</tp:taxon-name-part></tp:taxon-name></italic> sp. nov.</th><th rowspan="2" colspan="1"><italic><tp:taxon-name><tp:taxon-name-part taxon-name-part-type="genus" reg="Terebellides">T.</tp:taxon-name-part> <tp:taxon-name-part taxon-name-part-type="species" reg="stroemii">stroemii</tp:taxon-name-part></tp:taxon-name></italic> Sars, 1835</th><th rowspan="2" colspan="1"><italic><tp:taxon-name><tp:taxon-name-part taxon-name-part-type="genus" reg="Terebellides">Terebellides</tp:taxon-name-part></tp:taxon-name></italic> sp. 1</th><th rowspan="2" colspan="1"><italic><tp:taxon-name><tp:taxon-name-part taxon-name-part-type="genus" reg="Terebellides">T.</tp:taxon-name-part> <tp:taxon-name-part taxon-name-part-type="species" reg="kongsrudi">kongsrudi</tp:taxon-name-part></tp:taxon-name></italic> sp. nov.</th><th rowspan="2" colspan="1"/><th rowspan="2" colspan="1"/><th rowspan="2" colspan="1"><italic><tp:taxon-name><tp:taxon-name-part taxon-name-part-type="genus" reg="Terebellides">T.</tp:taxon-name-part> <tp:taxon-name-part taxon-name-part-type="species" reg="europaea">europaea</tp:taxon-name-part></tp:taxon-name></italic> Lavesque et al., 2019</th><th rowspan="2" colspan="1"><italic><tp:taxon-name><tp:taxon-name-part taxon-name-part-type="genus" reg="Terebellides">T.</tp:taxon-name-part> <tp:taxon-name-part taxon-name-part-type="species" reg="ronningae">ronningae</tp:taxon-name-part></tp:taxon-name></italic> sp. nov.</th><th rowspan="2" colspan="1"><italic><tp:taxon-name><tp:taxon-name-part taxon-name-part-type="genus" reg="Terebellides">T.</tp:taxon-name-part> <tp:taxon-name-part taxon-name-part-type="species" reg="norvegica">norvegica</tp:taxon-name-part></tp:taxon-name></italic> sp. nov.</th><th rowspan="2" colspan="1"><italic><tp:taxon-name><tp:taxon-name-part taxon-name-part-type="genus" reg="Terebellides">T.</tp:taxon-name-part> <tp:taxon-name-part taxon-name-part-type="species" reg="scotica">scotica</tp:taxon-name-part></tp:taxon-name></italic> sp. nov.</th><th rowspan="2" colspan="1"><italic><tp:taxon-name><tp:taxon-name-part taxon-name-part-type="genus" reg="Terebellides">T.</tp:taxon-name-part> <tp:taxon-name-part taxon-name-part-type="species" reg="bigeniculatus">bigeniculatus</tp:taxon-name-part></tp:taxon-name></italic> Parapar et al., 2011</th><th rowspan="2" colspan="1"><italic><tp:taxon-name><tp:taxon-name-part taxon-name-part-type="genus" reg="Terebellides">Terebellides</tp:taxon-name-part></tp:taxon-name></italic> sp. 2</th><th rowspan="2" colspan="1"/></tr><tr><th rowspan="1" colspan="2">(as reported/described here)</th></tr><tr><td rowspan="2" colspan="1">
                Branchiae
              </td><td rowspan="1" colspan="1">type <sup>(1)</sup></td><td rowspan="1" colspan="1">1</td><td rowspan="1" colspan="1">1</td><td rowspan="1" colspan="1">1</td><td rowspan="1" colspan="1">1</td><td rowspan="1" colspan="1">–</td><td rowspan="1" colspan="1">–</td><td rowspan="1" colspan="1">1</td><td rowspan="1" colspan="1">1</td><td rowspan="1" colspan="1">1</td><td rowspan="1" colspan="1">1</td><td rowspan="1" colspan="1">
                <italic>1 <sup>(2)</sup></italic>
              </td><td rowspan="1" colspan="1">
                <italic>1 <sup>(2)</sup></italic>
              </td><td rowspan="1" colspan="1">–</td></tr><tr><td rowspan="1" colspan="1">papillae on lamellae edge</td><td rowspan="1" colspan="1">no</td><td rowspan="1" colspan="1">no</td><td rowspan="1" colspan="1">no</td><td rowspan="1" colspan="1">no</td><td rowspan="1" colspan="1">–</td><td rowspan="1" colspan="1">–</td><td rowspan="1" colspan="1">
                <italic>yes</italic>
              </td><td rowspan="1" colspan="1">
                <italic>yes</italic>
              </td><td rowspan="1" colspan="1">
                <italic>yes</italic>
              </td><td rowspan="1" colspan="1">
                <italic>yes</italic>
              </td><td rowspan="1" colspan="1">no</td><td rowspan="1" colspan="1">no</td><td rowspan="1" colspan="1">–</td></tr><tr><td rowspan="3" colspan="1">Thorax</td><td rowspan="1" colspan="1">ciliated papilla dorsal to notopodium</td><td rowspan="1" colspan="1">
                <italic>yes</italic>
              </td><td rowspan="1" colspan="1">
                <italic>yes</italic>
              </td><td rowspan="1" colspan="1">
                <italic>yes</italic>
              </td><td rowspan="1" colspan="1">
                <italic>yes</italic>
              </td><td rowspan="1" colspan="1">–</td><td rowspan="1" colspan="1">–</td><td rowspan="1" colspan="1">no</td><td rowspan="1" colspan="1">no (?)</td><td rowspan="1" colspan="1">no</td><td rowspan="1" colspan="1">no</td><td rowspan="1" colspan="1">
                <italic>yes</italic>
              </td><td rowspan="1" colspan="1">
                <italic>yes</italic>
              </td><td rowspan="1" colspan="1">–</td></tr><tr><td rowspan="1" colspan="1">chaetiger(s) with geniculate chaetae</td><td rowspan="1" colspan="1">TC6</td><td rowspan="1" colspan="1">TC6</td><td rowspan="1" colspan="1">TC6</td><td rowspan="1" colspan="1">TC6</td><td rowspan="1" colspan="1">–</td><td rowspan="1" colspan="1">–</td><td rowspan="1" colspan="1">TC6</td><td rowspan="1" colspan="1">TC6</td><td rowspan="1" colspan="1">TC6</td><td rowspan="1" colspan="1">TC6</td><td rowspan="1" colspan="1">
                <italic>TC5 + TC6</italic>
              </td><td rowspan="1" colspan="1">
                <italic>TC5 + TC6</italic>
              </td><td rowspan="1" colspan="1">–</td></tr><tr><td rowspan="1" colspan="1">uncini type <sup>(3)</sup></td><td rowspan="1" colspan="1">3</td><td rowspan="1" colspan="1">3</td><td rowspan="1" colspan="1">3</td><td rowspan="1" colspan="1">3</td><td rowspan="1" colspan="1">–</td><td rowspan="1" colspan="1">–</td><td rowspan="1" colspan="1">3</td><td rowspan="1" colspan="1">1</td><td rowspan="1" colspan="1">3</td><td rowspan="1" colspan="1">3</td><td rowspan="1" colspan="1">3</td><td rowspan="1" colspan="1">3</td><td rowspan="1" colspan="1">–</td></tr><tr><td rowspan="1" colspan="1">Abdomen</td><td rowspan="1" colspan="1">uncini type <sup>(4)</sup></td><td rowspan="1" colspan="1">1A</td><td rowspan="1" colspan="1">2</td><td rowspan="1" colspan="1">2</td><td rowspan="1" colspan="1">1A</td><td rowspan="1" colspan="1">–</td><td rowspan="1" colspan="1">–</td><td rowspan="1" colspan="1">
                <italic>2</italic>
              </td><td rowspan="1" colspan="1">
                <italic>2</italic>
              </td><td rowspan="1" colspan="1">
                <italic>2</italic>
              </td><td rowspan="1" colspan="1">
                <italic>2</italic>
              </td><td rowspan="1" colspan="1">
                <italic>1B</italic>
              </td><td rowspan="1" colspan="1">
                <italic>1B</italic>
              </td><td rowspan="1" colspan="1">–</td></tr><tr><td rowspan="1" colspan="2">Bathymetry – Above (A) / Below (B) 200 m depth <sup>(5)</sup></td><td rowspan="1" colspan="1">A / <bold>B</bold></td><td rowspan="1" colspan="1">A / <bold>B</bold></td><td rowspan="1" colspan="1">A</td><td rowspan="1" colspan="1">A / <bold>B</bold></td><td rowspan="1" colspan="1">B</td><td rowspan="1" colspan="1">B</td><td rowspan="1" colspan="1">A</td><td rowspan="1" colspan="1">A</td><td rowspan="1" colspan="1">B</td><td rowspan="1" colspan="1">A</td><td rowspan="1" colspan="1">B</td><td rowspan="1" colspan="1">A / <bold>B</bold></td><td rowspan="1" colspan="1">B</td></tr><tr><td rowspan="1" colspan="2">Distribution – North (N) /South (S) of 60°N <sup>(5)</sup></td><td rowspan="1" colspan="1">N</td><td rowspan="1" colspan="1">N</td><td rowspan="1" colspan="1">S</td><td rowspan="1" colspan="1">N / S</td><td rowspan="1" colspan="1">N</td><td rowspan="1" colspan="1">N</td><td rowspan="1" colspan="1">S <sup>(6)</sup></td><td rowspan="1" colspan="1">N / S</td><td rowspan="1" colspan="1"><bold>N</bold> / S</td><td rowspan="1" colspan="1">S <sup>(7)</sup></td><td rowspan="1" colspan="1">N</td><td rowspan="1" colspan="1">N</td><td rowspan="1" colspan="1">N</td></tr></tbody></table><table-wrap-foot><fn><p><sup>(1)</sup> sensu <xref ref-type="bibr" rid="B31">Parapar et al. (2016c)</xref>; <sup>(2)</sup> sometimes irregular; <sup>(3)</sup> sensu <xref ref-type="bibr" rid="B24">Parapar et al. (2020)</xref>; <sup>(4)</sup> this work; <sup>(5)</sup> dominant trend in bold; <sup>(6)</sup> Skagerrak and Kattegat; <sup>(7)</sup> Irish Sea</p></fn></table-wrap-foot></table-wrap><supplementary-material xmlns:xlink="http://www.w3.org/1999/xlink" id="S1" position="float" orientation="portrait" xlink:type="simple"><object-id content-type="doi" xlink:type="simple">10.3897/zookeys.992.55977.suppl1</object-id><object-id content-type="arpha" xlink:type="simple">99147CA8-AF03-59EB-A6B3-5B05D98752E1</object-id><label>Supplementary material 1</label><caption><p>Table S1. Locality and collecting data, museum registration numbers and references to figures of <italic><tp:taxon-name><tp:taxon-name-part taxon-name-part-type="genus" reg="Terebellides">Terebellides</tp:taxon-name-part></tp:taxon-name></italic> specimens</p></caption><statement content-type="dataType"><label>Data type</label><p>occurences</p></statement><statement content-type="notes"><label>Explanation note</label><p>Locality and collecting data, museum registration numbers and references to figures of <italic><tp:taxon-name><tp:taxon-name-part taxon-name-part-type="genus" reg="Terebellides">Terebellides</tp:taxon-name-part></tp:taxon-name></italic> specimens described in this work. Country names are transcribed from original museum vials.</p></statement><media xlink:href="zookeys-992-001-s001.doc" mimetype="application" mime-subtype="msword" position="float" orientation="portrait" xlink:type="simple" id="oo_474823.doc"><uri content-type="original_file" xlink:type="simple">https://binary.pensoft.net/file/474823</uri></media><permissions><license xlink:type="simple"><license-p>This dataset is made available under the Open Database License (http://opendatacommons.org/licenses/odbl/1.0/). The Open Database License (ODbL) is a license agreement intended to allow users to freely share, modify, and use this Dataset while maintaining this same freedom for others, provided that the original source and author(s) are credited.</license-p></license></permissions><attrib specific-use="authors">Julio Parapar, María Capa, Arne Nygren, Juan Moreira</attrib></supplementary-material><supplementary-material xmlns:xlink="http://www.w3.org/1999/xlink" id="S2" position="float" orientation="portrait" xlink:type="simple"><object-id content-type="doi" xlink:type="simple">10.3897/zookeys.992.55977.suppl2</object-id><object-id content-type="arpha" xlink:type="simple">47544F7E-6FAA-523C-914A-EBC7A7EF6D8F</object-id><label>Supplementary material 2</label><caption><p>Table S2. List of <abbrev xlink:title="cytochrome c oxidase subunit I" id="ABBRID0EHBGK" xlink:type="simple">COI</abbrev> sequences considered in present study (Group A), museum vouchers and GenBank accession numbers</p></caption><statement content-type="dataType"><label>Data type</label><p><abbrev xlink:title="cytochrome c oxidase subunit I" id="ABBRID0EOBGK" xlink:type="simple">COI</abbrev> sequences, museum vouchers and GenBank accession numbers</p></statement><statement content-type="notes"><label>Explanation note</label><p>List of COI sequences considered in present study (Group A), museum vouchers and GenBank accession numbers. Abbreviations of housing institutions: ZMBN = Department of Natural History, University Museum of Bergen; GNM = The Gothenburg Museum of Natural History; NTNU-VM = Norwegian University of Science and Technology, University Museum, Trondheim; <abbrev content-type="institution" xlink:title="Senckenberg Museum Frankfurt" id="ABBRID0ERCGK" xlink:type="simple">SMF</abbrev> = Senckenberg Museum Frankfurt.</p></statement><media xlink:href="zookeys-992-001-s002.docx" mimetype="application" mime-subtype="vnd.openxmlformats-officedocument.wordprocessingml.document" position="float" orientation="portrait" xlink:type="simple" id="oo_474824.docx"><uri content-type="original_file" xlink:type="simple">https://binary.pensoft.net/file/474824</uri></media><permissions><license xlink:type="simple"><license-p>This dataset is made available under the Open Database License (http://opendatacommons.org/licenses/odbl/1.0/). The Open Database License (ODbL) is a license agreement intended to allow users to freely share, modify, and use this Dataset while maintaining this same freedom for others, provided that the original source and author(s) are credited.</license-p></license></permissions><attrib specific-use="authors">Julio Parapar, María Capa, Arne Nygren, Juan Moreira</attrib></supplementary-material></tp:treatment-sec><ref-list><ref id="B22"><mixed-citation xmlns:xlink="http://www.w3.org/1999/xlink" xlink:type="simple"><person-group><name name-style="western"><surname>Nygren</surname><given-names>A</given-names></name><name name-style="western"><surname>Parapar</surname><given-names>J</given-names></name><name name-style="western"><surname>Pons</surname><given-names>J</given-names></name><name name-style="western"><surname>Meißner</surname><given-names>K</given-names></name><name name-style="western"><surname>Bakken</surname><given-names>T</given-names></name><name name-style="western"><surname>Kongsrud</surname><given-names>JA</given-names></name><name name-style="western"><surname>Oug</surname><given-names>E</given-names></name><name name-style="western"><surname>Gaeva</surname><given-names>D</given-names></name><name name-style="western"><surname>Sikorski</surname><given-names>A</given-names></name><name name-style="western"><surname>Johansen</surname><given-names>RA</given-names></name><name name-style="western"><surname>Hutchings</surname><given-names>PA</given-names></name><name name-style="western"><surname>Lavesque</surname><given-names>N</given-names></name><name name-style="western"><surname>Capa</surname><given-names>M</given-names></name></person-group> (<year>2018</year>) A mega-cryptic species complex hidden among one of the most common annelids in the North East Atlantic. PLOS ONE 13(6): e0198356. <ext-link xlink:type="simple" ext-link-type="doi" xlink:href="10.1371/journal.pone.0198356">https://doi.org/10.1371/journal.pone.0198356</ext-link></mixed-citation></ref><ref id="B18"><mixed-citation xmlns:xlink="http://www.w3.org/1999/xlink" xlink:type="simple"><person-group><name name-style="western"><surname>Lavesque</surname><given-names>N</given-names></name><name name-style="western"><surname>Hutchings</surname><given-names>P</given-names></name><name name-style="western"><surname>Daffe</surname><given-names>G</given-names></name><name name-style="western"><surname>Nygren</surname><given-names>A</given-names></name><name name-style="western"><surname>Londoño-Mesa</surname><given-names>MH</given-names></name></person-group> (<year>2019</year>) <article-title>A revision of the French <tp:taxon-name><tp:taxon-name-part taxon-name-part-type="family">Trichobranchidae</tp:taxon-name-part></tp:taxon-name> (<tp:taxon-name><tp:taxon-name-part taxon-name-part-type="class">Polychaeta</tp:taxon-name-part></tp:taxon-name>), with descriptions of nine new species.</article-title><source>Zootaxa</source><volume>4664</volume>(<issue>2</issue>): <fpage>151</fpage>–<lpage>190</lpage>. <ext-link xlink:type="simple" ext-link-type="doi" xlink:href="10.11646/zootaxa.4664.2.1">https://doi.org/10.11646/zootaxa.4664.2.1</ext-link></mixed-citation></ref><ref id="B31"><mixed-citation xmlns:xlink="http://www.w3.org/1999/xlink" xlink:type="simple"><person-group><name name-style="western"><surname>Parapar</surname><given-names>J</given-names></name><name name-style="western"><surname>Moreira</surname><given-names>J</given-names></name><name name-style="western"><surname>O’Reilly</surname><given-names>M</given-names></name></person-group> (<year>2016c</year>) <article-title>A new species of <italic><tp:taxon-name><tp:taxon-name-part taxon-name-part-type="genus">Terebellides</tp:taxon-name-part></tp:taxon-name></italic> (<tp:taxon-name><tp:taxon-name-part taxon-name-part-type="class">Polychaeta</tp:taxon-name-part></tp:taxon-name>: <tp:taxon-name><tp:taxon-name-part taxon-name-part-type="family">Trichobranchidae</tp:taxon-name-part></tp:taxon-name>) from Scottish waters with an insight into branchial morphology.</article-title><source>Marine Biodiversity</source><volume>46</volume>: <fpage>211</fpage>–<lpage>225</lpage>. <ext-link xlink:type="simple" ext-link-type="doi" xlink:href="10.1007/s12526-015-0353-5">https://doi.org/10.1007/s12526-015-0353-5</ext-link></mixed-citation></ref><ref id="B24"><mixed-citation xmlns:xlink="http://www.w3.org/1999/xlink" xlink:type="simple"><person-group><name name-style="western"><surname>Parapar</surname><given-names>J</given-names></name><name name-style="western"><surname>Martin</surname><given-names>D</given-names></name><name name-style="western"><surname>Moreira</surname><given-names>J</given-names></name></person-group> (<year>2020</year>) <article-title>On the diversity of <italic><tp:taxon-name><tp:taxon-name-part taxon-name-part-type="genus">Terebellides</tp:taxon-name-part></tp:taxon-name></italic> (<tp:taxon-name><tp:taxon-name-part taxon-name-part-type="phylum">Annelida</tp:taxon-name-part></tp:taxon-name>, <tp:taxon-name><tp:taxon-name-part taxon-name-part-type="family">Trichobranchidae</tp:taxon-name-part></tp:taxon-name>) in West Africa, seven new species and the redescription of <italic><tp:taxon-name><tp:taxon-name-part taxon-name-part-type="genus">T.</tp:taxon-name-part> <tp:taxon-name-part taxon-name-part-type="species">africana</tp:taxon-name-part></tp:taxon-name></italic> Augener, 1918 stat. prom.</article-title><source>Zootaxa</source><volume>4771</volume>(<issue>1</issue>): <fpage>1</fpage>–<lpage>61</lpage>. <ext-link xlink:type="simple" ext-link-type="doi" xlink:href="10.11646/zootaxa.4771.1.1">https://doi.org/10.11646/zootaxa.4771.1.1</ext-link></mixed-citation></ref></ref-list></tp:taxon-treatment>
